# Supplementary material for: Climate change may outpace current wheat breeding yield improvements in North America
Source: Nat Commun. 2022 Sep 30;13:5591. doi: 10.1038/s41467-022-33265-1 (PMC9525655; doi:10.1038/s41467-022-33265-1)
Supplement: Supplementary file 4 — Source Data [file 41467_2022_33265_MOESM4_ESM.xlsx]

## Sheet: Figure 1
Figure 1
Nuseries	Longtitude	Latitude	Observation number per site
NRPN	-112.825	42.9536	494
NRPN	-102.897	42.1103	962
NRPN	-93.62	42.0347	269
NRPN	-104.657	41.1517	859
NRPN	-111.155	45.675	846
NRPN	-96.7686	44.3253	1064
NRPN	-99.1294	47.4494	176
NRPN	-97.2328	46.8769	517
NRPN	-103.199	34.4289	647
NRPN	-102.647	46.0044	269
NRPN	-99.455	44.5222	573
NRPN	-112.75	49.68	969
NRPN	-96.6167	40.85	861
NRPN	-96.4808	41.1431	292
NRPN	-109.951	47.0575	1162
NRPN	-100.749	41.0569	1399
NRPN	-100.162	43.9919	282
NRPN	-93.0975	44.7178	735
NRPN	-106.838	44.8406	715
NRPN	-103.021	41.2294	991
NRPN	-111.277	43.8564	331
NRPN	-93.5264	44.0708	885
NRPN	-103.737	48.1375	1264
NRPN	-99.8403	43.3686	708
SRPN	-112.825	42.9536	649
SRPN	-103.142	40.155	1691
SRPN	-102.897	42.1103	1194
SRPN	-99.3344	34.5903	1139
SRPN	-93.62	42.0347	558
SRPN	-111.155	45.675	699
SRPN	-96.7686	44.3253	1339
SRPN	-102.261	39.3061	1463
SRPN	-102.08	35.1867	1182
SRPN	-98.4244	36.7672	189
SRPN	-98.0536	40.5208	1629
SRPN	-103.199	34.4289	1537
SRPN	-101.05	39.4	1893
SRPN	-92.1833	38.9667	1600
SRPN	-108.309	36.6897	745
SRPN	-105.131	40.6147	1484
SRPN	-100.812	37.9931	1507
SRPN	-101.618	36.5914	1030
SRPN	-99.3169	38.8669	2010
SRPN	-103.073	42.3208	261
SRPN	-99.455	44.5222	278
SRPN	-97.9125	38.09	1444
SRPN	-102.271	40.9867	1475
SRPN	-98.1061	36.3894	1502
SRPN	-96.6167	40.85	1228
SRPN	-96.6	39.2	1396
SRPN	-96.4808	41.1431	355
SRPN	-100.749	41.0569	1817
SRPN	-100.162	43.9919	385
SRPN	-103.021	41.2294	1361
SRPN	-102.617	37.4	482
SRPN	-97.0953	36.1208	2021
SRPN	-88.2167	40.0833	788
SRPN	-102.299	37.3822	843
SRPN	-96.9408	37.2889	779
SRPN	-99.8403	43.3686	845
SRPN	-99.4	36.4167	217
SRPN	-108.756	37.5206	187
HRSWURN	-106.537	51.1501	311
HRSWURN	-107.74	50.2608	729
HRSWURN	-97.25	49.85	1290
HRSWURN	-112.825	42.9536	713
HRSWURN	-111.277	43.8564	944
HRSWURN	-96.6028	47.8014	1743
HRSWURN	-95.8747	45.5903	1768
HRSWURN	-93.0556	44.9319	1717
HRSWURN	-111.155	45.675	1575
HRSWURN	-109.65	48.75	915
HRSWURN	-104.147	47.7283	1281
HRSWURN	-96.4808	41.1431	441
HRSWURN	-99.1294	47.4494	672
HRSWURN	-97.2328	46.8769	461
HRSWURN	-96.8111	46.9253	758
HRSWURN	-102.647	46.0044	557
HRSWURN	-98.3447	48.7622	1595
HRSWURN	-101.296	48.1803	1396
HRSWURN	-103.737	48.1375	788
HRSWURN	-96.7686	44.3253	1467
HRSWURN	-99.455	44.5222	379
HRSWURN	-98.5333	44.8667	447
HRSWURN	-100.036	45.51	1239
HRSWURN	-97.1136	44.9028	350
HRSWURN	-118.566	47.0022	160
HRSWURN	-117.167	46.7333	990
HRSWURN	-89.4	43.0833	996
HRSWURN	-108.759	44.7764	709
HRSWURN	-106.838	44.8406	727
HRSWURN	-104.224	42.0803	180

## Sheet: Figure 2A
Figure 2A	Winter wheat
FDD+GDD+EDD	Genotypes	Yield impacts	Error bar_Low	Error bar_High
	CK	-5.45781	-7.90864	-3.03342
	LYG	-3.41869	-6.25761	-0.125147
	MYG	-3.62415	-5.65648	-1.26959
	HYG	-3.60343	-5.38286	-1.67849
FDD	Genotypes	Yield impacts	Error bar_Low	Error bar_High
	CK	0.877775	0.085298	1.74775
	LYG	2.63212	1.61628	3.79532
	MYG	1.58212	0.948921	2.34231
	HYG	1.1427	0.630916	1.7018
GDD	Genotypes	Yield impacts	Error bar_Low	Error bar_High
	CK	-0.319826	-3.2283	2.52106
	LYG	0.615313	-3.08346	4.3394
	MYG	-0.663137	-3.04432	1.92718
	HYG	-0.977179	-3.00274	1.01002
EDD	Genotypes	Yield impacts	Error bar_Low	Error bar_High
	CK	-6.07551	-8.94579	-2.77045
	LYG	-6.48704	-9.9407	-2.7652
	MYG	-4.53736	-7.04259	-1.83349
	HYG	-3.77473	-5.88812	-1.6259

## Sheet: Figure 2B
Figure 2B	Spring wheat
FDD+GDD+EDD	Genotypes	Yield impacts	Error bar_Low	Error bar_High
	CK	-7.06241	-9.89798	-4.18105
	LYG	-7.32069	-10.269	-4.52228
	MYG	-7.53935	-9.99638	-5.54638
	HYG	-6.99219	-9.17631	-5.09912
FDD	Genotypes	Yield impacts	Error bar_Low	Error bar_High
	CK	1.32893	0.0618879	2.31838
	LYG	0.949664	-0.65066	2.3634
	MYG	0.96552	-0.182813	1.95242
	HYG	1.02183	-0.0339172	1.89469
GDD	Genotypes	Yield impacts	Error bar_Low	Error bar_High
	CK	0.322915	-3.13114	3.47881
	LYG	0.334544	-2.9513	3.47513
	MYG	0.858805	-1.33076	3.25408
	HYG	1.01368	-0.88758	3.31368
EDD	Genotypes	Yield impacts	Error bar_Low	Error bar_High
	CK	-8.39457	-12.2968	-4.60063
	LYG	-8.48432	-12.6041	-4.32148
	MYG	-9.2366	-12.3667	-6.22864
	HYG	-8.86961	-11.7881	-6.2199

## Sheet: Figure 3A
Figure 3A	Winter wheat; SSP1-2.6
Year	CK_errorBand_low	CK	CK_errorBand_high		Year	MYG_errorBand_low	MYG	MYG_errorBand_high		Year	LYG_errorBand_low	LYG	LYG_errorBand_high		Year	HYG_errorBand_low	HYG	HYG_errorBand_high			Year	Temperature_errorBand_low	Temperature	Temperature_errorBand_high
2020	-18.9386	-6.91614	5.01271		2020	34.9212	16.6766	50.5419		2020	-4.508	-18.2946	8.66927		2020	69.1223	47.3614	90.803			2020	1.5106	-0.298888	3.05968
2021	-19.92	-7.13363	0.329288		2021	34.7049	13.999	49.1486		2021	-4.64856	-21.0148	8.78455		2021	68.8611	44.0535	84.644			2021	1.54505	0.0702242	2.80725
2022	-15.3718	-7.34741	-4.42828		2022	34.4921	19.092	37.0919		2022	-4.78709	-15.9355	-1.99351		2022	68.6042	50.1329	72.9843			2022	1.57891	-0.354305	3.0088
2023	-14.157	-7.55748	-1.58217		2023	34.2827	21.0563	45.9379		2023	-4.92359	-14.8899	4.32907		2023	68.3514	52.7416	81.7751			2023	1.61219	0.0592886	2.68777
2024	-14.1631	-7.76384	-5.2576		2024	34.0766	24.704	35.5373		2024	-5.05805	-12.0486	-3.38178		2024	68.1027	56.1823	70.1817			2024	1.64489	0.991404	2.54335
2025	-24.508	-7.96649	-4.76901		2025	33.874	6.02705	44.2217		2025	-5.19048	-24.6084	4.10384		2025	67.8583	33.4858	81.1333			2025	1.677	0.948493	3.45931
2026	-13.5391	-8.16542	-8.14551		2026	33.6748	24.7967	32.8742		2026	-5.32087	-10.6083	-3.67537		2026	67.618	55.9967	66.4438			2026	1.70853	1.558	3.08942
2027	-8.48724	-8.36065	0.291737		2027	33.479	33.2794	44.4932		2027	-5.44923	-8.19155	2.28826		2027	67.3819	67.2485	80.8696			2027	1.73947	0.354781	1.93668
2028	-14.4001	-8.55216	-5.61855		2028	33.2867	26.8022	41.7127		2028	-5.57555	-11.4791	2.50099		2028	67.15	58.6586	76.5779			2028	1.76983	0.0898201	3.11578
2029	-17.6359	-8.73996	-1.30303		2029	33.0977	16.5781	43.6672		2029	-5.69985	-21.7111	4.78334		2029	66.9223	48.736	77.3296			2029	1.7996	0.98783	2.66648
2030	-27.4012	-8.92405	-0.913229		2030	32.9121	1.62263	46.2224		2030	-5.8221	-31.3937	7.51977		2030	66.6987	30.9579	80.9779			2030	1.82879	1.16938	3.50953
2031	-12.2583	-9.10443	-0.067742		2031	32.73	27.634	44.5905		2031	-5.94233	-9.3244	6.31641		2031	66.4793	59.6292	80.9357			2031	1.8574	0.651719	2.67699
2032	-21.242	-9.28109	-2.12935		2032	32.5513	15.2055	42.0873		2032	-6.06051	-19.2729	-0.715144		2032	66.2641	45.1314	79.6918			2032	1.88542	0.329161	2.95796
2033	-20.5579	-9.45405	1.38371		2033	32.3759	16.7346	48.3764		2033	-6.17667	-19.5791	5.23603		2033	66.0531	48.6461	86.0544			2033	1.91286	0.0415033	2.72535
2034	-8.64085	-9.62329	-3.74159		2034	32.204	31.6365	41.7554		2034	-6.29079	-6.28633	3.63827		2034	65.8463	65.184	77.2821			2034	1.93971	1.09932	2.70747
2035	-19.421	-9.78883	-4.56923		2035	32.0355	15.3929	39.4271		2035	-6.40287	-19.8613	0.739672		2035	65.6436	46.2301	73.3431			2035	1.96598	1.43601	2.57413
2036	-18.3553	-9.95065	-2.54749		2036	31.8704	20.1144	43.5428		2036	-6.51293	-15.3552	4.9684		2036	65.4451	51.121	78.3444			2036	1.99167	1.30888	3.34418
2037	-13.8448	-10.1088	-5.72402		2037	31.7087	24.0882	39.1877		2037	-6.62094	-13.1407	0.75373		2037	65.2508	55.771	73.5841			2037	2.01677	1.45901	2.38453
2038	-22.3815	-10.2632	-4.37556		2038	31.5505	10.1746	39.9148		2038	-6.72693	-23.6665	2.66862		2038	65.0607	39.8366	74.5763			2038	2.04128	1.25354	3.27888
2039	-16.5934	-10.4138	-7.94884		2039	31.3956	20.2872	38.3679		2039	-6.83088	-16.9098	-0.537165		2039	64.8747	53.0539	72.8117			2039	2.06522	1.3559	2.4734
2040	-14.5551	-10.5608	-4.27464		2040	31.2441	26.9391	41.6949		2040	-6.93279	-14.7328	1.33463		2040	64.6929	60.4652	78.1522			2040	2.08857	-0.425837	3.5816
2041	-14.7414	-10.7041	-8.62921		2041	31.0961	17.6371	37.5352		2041	-7.03267	-21.4849	-0.602145		2041	64.5153	51.7426	71.6455			2041	2.11133	1.12423	2.58104
2042	-15.4003	-10.8436	3.63117		2042	30.9515	24.2732	46.9998		2042	-7.13052	-10.8349	5.28418		2042	64.3419	55.0085	84.7891			2042	2.13351	-0.434434	2.68758
2043	-12.562	-10.9795	-2.66319		2043	30.8102	26.8356	46.9761		2043	-7.22633	-10.8953	7.3085		2043	64.1727	59.3374	82.6089			2043	2.15511	1.04048	3.0549
2044	-16.9758	-11.1116	-6.11084		2044	30.6724	16.3019	33.7402		2044	-7.32011	-22.3223	-3.22308		2044	64.0076	49.8343	66.0616			2044	2.17612	1.51127	2.49426
2045	-16.0017	-11.24	-5.18896		2045	30.538	18.9054	36.4462		2045	-7.41186	-15.5258	0.399407		2045	63.8467	49.2901	69.0773			2045	2.19655	1.2096	2.68935
2046	-15.5256	-11.3647	-8.59255		2046	30.407	20.7501	36.5856		2046	-7.50157	-17.4601	-2.06451		2046	63.69	54.2571	71.0145			2046	2.21639	1.37598	3.0633
2047	-19.2603	-11.4857	-11.5783		2047	30.2795	15.9377	30.3884		2047	-7.58924	-19.9833	-7.51586		2047	63.5375	46.6488	63.5768			2047	2.23565	1.80632	3.3894
2048	-29.2134	-11.603	-5.48313		2048	30.1553	1.29279	37.5421		2048	-7.67489	-29.0364	0.615098		2048	63.3891	28.5022	70.5599			2048	2.25433	1.70267	4.35428
2049	-21.4524	-11.7166	-7.62713		2049	30.0345	15.9694	38.8971		2049	-7.75849	-20.865	-0.41537		2049	63.2449	48.0728	73.4155			2049	2.27242	1.56515	2.65799
2050	-25.3816	-11.8265	-4.6072		2050	29.9172	7.84563	38.0032		2050	-7.84007	-24.6281	-0.893532		2050	63.1049	36.6282	72.5628			2050	2.28992	1.48786	3.6203
2051	-18.866	-11.9326	-1.8999		2051	29.8032	18.4576	43.7453		2051	-7.91961	-18.279	1.78695		2051	62.9691	49.067	80.4701			2051	2.30685	0.335988	3.31916
2052	-23.1755	-12.0351	0.382438		2052	29.6927	12.1652	43.9239		2052	-7.99711	-21.7049	1.3625		2052	62.8375	41.6335	81.5135			2052	2.32319	1.14314	3.67896
2053	-19.0924	-12.1338	-2.76119		2053	29.5856	18.4145	40.1787		2053	-8.07259	-16.9936	-1.55199		2053	62.71	49.1752	76.6564			2053	2.33894	0.560356	3.17177
2054	-20.0547	-12.2288	-5.67264		2054	29.4819	18.7878	34.7217		2054	-8.14602	-16.0216	-2.89351		2054	62.5867	49.5046	68.3669			2054	2.35411	1.12398	3.2031
2055	-15.3926	-12.3201	-7.50082		2055	29.3816	26.0454	33.8006		2055	-8.21743	-12.346	-3.58584		2055	62.4676	57.8032	67.76			2055	2.3687	1.9221	3.947
2056	-20.9825	-12.4077	0.601727		2056	29.2847	18.7731	46.5892		2056	-8.28679	-17.2915	3.5479		2056	62.3527	50.3919	83.807			2056	2.3827	1.20929	3.3412
2057	-20.6304	-12.4916	-0.577711		2057	29.1912	16.1103	48.0439		2057	-8.35413	-19.3123	8.27574		2057	62.2419	47.182	83.6347			2057	2.39611	1.20605	4.04315
2058	-19.4696	-12.5718	-5.74558		2058	29.1011	18.3147	41.4664		2058	-8.41943	-17.357	0.372613		2058	62.1354	49.4119	77.2324			2058	2.40895	0.792534	3.87768
2059	-19.1605	-12.6482	-5.94956		2059	29.0145	18.1365	39.26		2059	-8.4827	-15.1574	1.29722		2059	62.033	48.0933	72.6038			2059	2.4212	1.09562	3.59639
2060	-19.6774	-12.721	-5.02197		2060	28.9312	16.5952	40.8899		2060	-8.54393	-18.1524	-0.559574		2060	61.9347	46.532	77.2975			2060	2.43286	1.39625	3.3998
2061	-24.1719	-12.79	-10.7473		2061	28.8514	10.295	33.2632		2061	-8.60313	-23.725	-5.34078		2061	61.8407	40.5048	67.0951			2061	2.44394	1.49832	3.72907
2062	-20.6757	-12.8554	-2.09279		2062	28.775	13.2397	44.0253		2062	-8.66029	-19.9129	4.39436		2062	61.7508	42.7385	78.7103			2062	2.45444	1.64363	3.22077
2063	-20.489	-12.917	-5.20848		2063	28.702	13.9451	42.2884		2063	-8.71542	-20.0399	4.71236		2063	61.6651	43.8009	75.9514			2063	2.46435	2.02788	2.97101
2064	-34.4724	-12.9749	-7.28143		2064	28.6324	-6.43642	38.5888		2064	-8.76852	-35.4282	-0.0625658		2064	61.5836	19.8842	73.6961			2064	2.47368	1.63642	4.76189
2065	-23.1716	-13.0291	-10.2281		2065	28.5662	12.9472	31.7213		2065	-8.81958	-20.7883	-3.02485		2065	61.5063	42.1614	62.8663			2065	2.48243	1.91787	3.39513
2066	-21.3309	-13.0796	-9.03655		2066	28.5034	19.5906	32.7134		2066	-8.86861	-17.969	-6.67157		2066	61.4332	50.8017	66.9807			2066	2.49059	1.35025	4.17896
2067	-33.4313	-13.1263	-5.79208		2067	28.444	-4.43492	39.0218		2067	-8.9156	-34.359	0.499114		2067	61.3642	22.2858	72.8064			2067	2.49816	1.49383	4.48033
2068	-24.007	-13.1694	-7.00854		2068	28.388	11.8937	36.3717		2068	-8.96056	-21.9885	-0.0422847		2068	61.2994	41.4877	69.4321			2068	2.50515	1.9251	4.16237
2069	-17.6825	-13.2087	-2.29299		2069	28.3355	19.8356	41.7161		2069	-9.00348	-16.149	1.39813		2069	61.2388	51.3543	76.3504			2069	2.51156	1.32474	3.39369
2070	-21.7543	-13.2444	-10.2124		2070	28.2863	11.8072	33.6173		2070	-9.04437	-23.6544	-4.31796		2070	61.1823	42.529	67.4344			2070	2.51738	1.88585	3.25884
2071	-28.31	-13.2763	1.26877		2071	28.2406	7.63073	45.9164		2071	-9.08323	-24.9389	4.72976		2071	61.1301	36.3825	82.3561			2071	2.52262	0.213189	4.60481
2072	-21.7795	-13.3045	-8.77552		2072	28.1983	17.3124	33.169		2072	-9.12005	-16.9718	-8.20924		2072	61.082	47.081	70.0841			2072	2.52728	1.59319	3.62882
2073	-20.1104	-13.329	-12.0301		2073	28.1594	10.9303	31.0624		2073	-9.15484	-25.489	-7.93992		2073	61.0381	43.0743	65.2733			2073	2.53135	1.73454	3.7592
2074	-15.3142	-13.3498	-8.19853		2074	28.1239	25.3824	37.5425		2074	-9.18759	-12.5196	-0.36009		2074	60.9984	58.0728	72.552			2074	2.53484	1.34481	3.72776
2075	-20.7665	-13.3669	-10.4933		2075	28.0918	13.9003	33.4852		2075	-9.21831	-21.9097	-2.32273		2075	60.9628	45.0427	65.7902			2075	2.53774	1.38406	3.13763
2076	-17.7517	-13.3803	-5.34496		2076	28.0631	21.402	39.1454		2076	-9.247	-16.783	-3.44518		2076	60.9314	53.8005	76.5997			2076	2.54006	1.33861	2.43716
2077	-26.0933	-13.3899	-4.78104		2077	28.0378	10.8592	41.4996		2077	-9.27365	-22.1006	1.68048		2077	60.9042	39.9262	77.3858			2077	2.54179	1.23191	5.42437
2078	-24.6249	-13.3959	-8.67254		2078	28.016	14.9635	35.3595		2078	-9.29827	-20.6291	-1.49595		2078	60.8812	45.9152	67.864			2078	2.54294	2.25936	4.09773
2079	-20.1463	-13.3981	-12.0811		2079	27.9975	19.9989	28.0048		2079	-9.32085	-15.5159	-7.23322		2079	60.8624	51.2403	61.3157			2079	2.54351	1.9475	3.74312
2080	-18.8279	-13.3966	-3.45842		2080	27.9825	20.8739	42.2688		2080	-9.3414	-14.0775	2.15117		2080	60.8477	51.8852	77.377			2080	2.54349	1.31836	3.56217
2081	-17.7783	-13.3915	-4.13374		2081	27.9709	21.0362	42.4277		2081	-9.35992	-15.0905	3.29699		2081	60.8372	52.9726	76.9275			2081	2.54289	1.51078	2.99365
2082	-17.539	-13.3826	-7.08262		2082	27.9627	23.4342	37.946		2082	-9.3764	-12.5794	1.0793		2082	60.8309	55.0171	72.4363			2082	2.5417	1.63828	3.31684
2083	-18.2725	-13.3699	-11.4966		2083	27.9579	17.7016	34.7747		2083	-9.39085	-16.1261	-3.37235		2083	60.8288	47.7858	68.8215			2083	2.53993	1.89478	3.93817
2084	-19.9445	-13.3536	-9.0521		2084	27.9565	18.1902	33.6728		2084	-9.40326	-18.4675	-4.15862		2084	60.8309	50.0761	67.2746			2084	2.53757	1.67373	3.88228
2085	-13.8002	-13.3336	-8.59965		2085	27.9585	24.3364	37.7073		2085	-9.41364	-12.0745	-0.38048		2085	60.8371	55.4977	72.0645			2085	2.53463	1.23967	2.73744
2086	-20.4672	-13.3099	-7.76886		2086	27.9639	19.0586	35.0594		2086	-9.42198	-16.4138	-2.90878		2086	60.8475	49.9589	68.2511			2086	2.53111	2.30356	3.85887
2087	-23.078	-13.2824	-7.50866		2087	27.9727	11.2476	38.0165		2087	-9.42829	-22.1794	0.933917		2087	60.8621	40.7746	73.0127			2087	2.527	1.81976	3.28351
2088	-21.585	-13.2512	-6.8363		2088	27.985	15.9734	30.4106		2088	-9.43257	-19.1277	-5.30896		2088	60.8809	47.1038	63.6523			2088	2.52231	0.665892	3.97864
2089	-21.3472	-13.2164	-11.977		2089	28.0006	18.4348	30.7301		2089	-9.43481	-16.986	-6.1856		2089	60.9038	49.2782	63.7189			2089	2.51703	2.23018	4.07157
2090	-26.1494	-13.1778	-3.62108		2090	28.0197	6.45372	39.6308		2090	-9.43502	-30.6834	-3.42842		2090	60.9309	38.9585	76.9078			2090	2.51117	0.216359	3.0912
2091	-16.3477	-13.1355	-6.38038		2091	28.0422	19.5523	32.7317		2091	-9.43319	-12.6385	-7.25157		2091	60.9622	48.4107	67.8405			2091	2.50473	1.19217	3.41311
2092	-20.3153	-13.0895	-9.40171		2092	28.068	14.3585	31.2264		2092	-9.42933	-18.6239	-4.37251		2092	60.9977	43.6015	63.1919			2092	2.4977	1.26443	3.43857
2093	-17.4523	-13.0397	-6.05151		2093	28.0973	19.1533	36.1918		2093	-9.42343	-15.5652	-1.93574		2093	61.0373	49.4554	70.328			2093	2.49009	1.95716	3.03049
2094	-17.1456	-12.9863	-4.66883		2094	28.1301	24.4433	36.6163		2094	-9.4155	-14.1996	-2.35708		2094	61.0812	57.9787	71.0009			2094	2.48189	0.777593	3.93377
2095	-24.0119	-12.9292	-4.00236		2095	28.1662	14.6753	40.3641		2095	-9.40554	-19.4226	1.26384		2095	61.1292	44.9975	75.737			2095	2.47311	1.52752	4.12791
2096	-20.4705	-12.8683	-9.01174		2096	28.2057	12.577	32.5906		2096	-9.39354	-20.5359	-5.61871		2096	61.1814	42.1197	66.3898			2096	2.46374	2.10688	3.34854
2097	-19.045	-12.8037	-6.79785		2097	28.2486	19.4317	39.494		2097	-9.37951	-17.5185	1.56596		2097	61.2377	50.9177	73.0446			2097	2.45379	1.25117	4.0831
2098	-19.637	-12.7355	-9.39474		2098	28.295	19.2775	32.6079		2098	-9.36345	-18.3963	-3.53232		2098	61.2983	50.8597	65.6889			2098	2.44326	2.07394	2.69806

## Sheet: Figure 3B
Figure 3B	Spring wheat; SSP1-2.6
Year	CK_errorBand_low	CK	CK_errorBand_high		Year	MYG_errorBand_low	MYG	MYG_errorBand_high		Year	LYG_errorBand_low	LYG	LYG_errorBand_high		Year	HYG_errorBand_low	HYG	HYG_errorBand_high		Temperature_errorBand_low	Temperature	Temperature_errorBand_high
2020	-26.1083	-15.3634	-7.17202		2020	3.14314	23.8259	38.8312		2020	-19.3518	-7.59781	2.01503		2020	25.0349	50.3092	69.6764		2020	0.189119	1.56388	3.00495
2021	-23.9357	-15.6355	-11.3241		2021	7.91326	23.3644	27.2409		2021	-16.342	-7.868	-1.86881		2021	30.6494	49.7735	53.533		2021	1.56292	1.60107	2.73857
2022	-20.6285	-15.9036	-4.37498		2022	9.64127	22.9096	40.7204		2022	-12.9383	-8.13456	5.73648		2022	31.7968	49.2454	69.3861		2022	0.793266	1.63759	2.5186
2023	-25.7195	-16.1678	-1.13901		2023	5.69356	22.4615	47.7146		2023	-18.1226	-8.39751	9.28313		2023	28.8126	48.725	78.7874		2023	0.217576	1.67347	3.14311
2024	-20.7289	-16.4281	-5.07389		2024	11.8368	22.02	39.4709		2024	-12.558	-8.65683	5.15301		2024	34.9714	48.2123	68.7619		2024	0.55463	1.70868	2.5922
2025	-21.2093	-16.6844	-9.66739		2025	10.1556	21.5852	32.4251		2025	-13.2834	-8.91254	-0.767525		2025	32.3668	47.7072	60.9499		2025	0.982769	1.74324	2.40516
2026	-25.9822	-16.9368	-12.8626		2026	7.8418	21.1571	23.79		2026	-19.3253	-9.16463	-3.47789		2026	31.4255	47.2098	49.3764		2026	1.81754	1.77713	2.49682
2027	-32.0779	-17.1853	-2.47438		2027	6.62648	20.7357	41.0726		2027	-27.4061	-9.4131	7.82738		2027	34.3478	46.7201	69.9473		2027	0.037825	1.81038	2.164
2028	-28.8912	-17.4299	-7.40747		2028	-0.868122	20.321	36.9442		2028	-20.9736	-9.65795	2.58227		2028	20.8083	46.238	66.0948		2028	0.826119	1.84296	3.29588
2029	-27.7299	-17.6705	-12.9176		2029	1.66467	19.913	28.5755		2029	-20.2955	-9.89918	-4.73953		2029	23.312	45.7635	56.8414		2029	1.37437	1.87489	3.2396
2030	-20.3985	-17.9072	-10.048		2030	18.0391	19.5116	36.1617		2030	-12.5796	-10.1368	-0.565034		2030	44.3052	45.2967	66.0923		2030	1.13447	1.90616	2.36327
2031	-31.712	-18.14	-9.55422		2031	-4.9105	19.1169	31.3714		2031	-25.3134	-10.3708	-0.0626727		2031	15.9803	44.8376	59.5965		2031	1.0309	1.93677	4.01474
2032	-22.8322	-18.3689	-2.19941		2032	13.3854	18.7289	41.2071		2032	-15.637	-10.6012	8.64984		2032	38.917	44.3862	69.6973		2032	0.419481	1.96672	2.20398
2033	-21.4653	-18.5938	-4.7304		2033	8.54783	18.3476	42.0984		2033	-13.6324	-10.8279	5.8619		2033	31.3041	43.9423	71.6133		2033	0.513726	1.99602	2.37786
2034	-29.8643	-18.8148	-11.4481		2034	-2.99922	17.973	28.1354		2034	-23.1657	-11.051	-2.51799		2034	18.4316	43.5062	54.2996		2034	1.28741	2.02465	4.02816
2035	-26.3547	-19.0318	-15.2219		2035	3.97883	17.6051	29.0174		2035	-18.5156	-11.2706	-7.31853		2035	25.944	43.0777	58.4667		2035	0.9206	2.05263	2.95185
2036	-30.5815	-19.245	-10.2483		2036	-2.46207	17.2438	29.2367		2036	-25.7585	-11.4865	-0.795412		2036	19.7043	42.6569	56.4088		2036	0.438177	2.07996	3.63415
2037	-26.6461	-19.4542	-18.3682		2037	2.69197	16.8893	19.0783		2037	-19.7192	-11.6987	-10.2773		2037	25.2405	42.2437	47.4226		2037	0.652085	2.10663	3.6678
2038	-29.9803	-19.6595	-8.75114		2038	-3.69563	16.5414	37.0499		2038	-22.9171	-11.9074	1.00845		2038	17.2397	41.8382	66.5325		2038	0.856733	2.13263	3.41565
2039	-24.8977	-19.8609	-6.11199		2039	3.67353	16.2002	36.5775		2039	-17.3666	-12.1124	3.39934		2039	25.2998	41.4403	66.9715		2039	0.363417	2.15798	3.06004
2040	-25.052	-20.0583	-11.235		2040	6.81118	15.8657	27.6724		2040	-18.1092	-12.3138	-2.00564		2040	30.2569	41.0501	53.5438		2040	1.06902	2.18268	2.82253
2041	-26.1401	-20.2518	-9.15055		2041	7.19515	15.5378	31.5429		2041	-18.9675	-12.5116	0.678072		2041	31.0915	40.6676	59.0061		2041	1.39803	2.20671	2.95422
2042	-33.2546	-20.4414	-8.42257		2042	-4.58501	15.2167	39.2324		2042	-26.1467	-12.7058	0.423225		2042	17.4733	40.2927	69.8813		2042	0.701108	2.23009	4.15893
2043	-30.5774	-20.627	-12.4842		2043	-5.0033	14.9022	28.1678		2043	-24.2854	-12.8964	-3.90714		2043	15.8601	39.9255	56.4907		2043	1.09919	2.25281	3.54398
2044	-31.6661	-20.8087	-15.2165		2044	-4.34031	14.5944	22.9161		2044	-25.2587	-13.0833	-6.30891		2044	16.6767	39.566	48.8911		2044	1.67263	2.27488	3.70506
2045	-24.4474	-20.9865	-10.212		2045	3.50623	14.2933	29.7937		2045	-17.9245	-13.2667	-0.531524		2045	24.4906	39.214	56.5291		2045	1.20809	2.29628	2.63259
2046	-27.7383	-21.1604	-16.7205		2046	2.02703	13.9989	24.4823		2046	-20.5357	-13.4464	-8.79708		2046	24.7949	38.8698	52.3569		2046	1.45552	2.31703	3.43253
2047	-21.3465	-21.3303	-13.2676		2047	13.6337	13.7112	24.4979		2047	-13.1691	-13.6224	-4.50272		2047	37.7132	38.5332	50.0371		2047	1.68786	2.33712	2.96177
2048	-38.4628	-21.4964	-13.9911		2048	-17.2743	13.4301	25.3006		2048	-33.4118	-13.7949	-5.39345		2048	0.843184	38.2043	51.8115		2048	1.88094	2.35656	4.55188
2049	-40.0992	-21.6584	-13.0039		2049	-17.6656	13.1558	26.0206		2049	-34.3857	-13.9638	-3.90058		2049	0.961503	37.883	53.178		2049	1.00562	2.37533	4.81422
2050	-33.4442	-21.8166	-5.12068		2050	-7.61298	12.8881	43.5104		2050	-26.5763	-14.129	4.41055		2050	12.2438	37.5694	74.7615		2050	0.823458	2.39345	3.6497
2051	-40.5949	-21.9708	-15.6811		2051	-21.1642	12.6271	23.9349		2051	-35.0131	-14.2906	-7.34191		2051	-3.82967	37.2635	51.1183		2051	1.7092	2.41091	4.53893
2052	-34.5891	-22.1211	-15.714		2052	-12.166	12.3728	21.2483		2052	-29.4174	-14.4486	-6.75992		2052	6.44459	36.9652	46.1285		2052	1.88657	2.42771	4.09279
2053	-30.7681	-22.2675	-6.3293		2053	-4.4898	12.1252	36.4119		2053	-24.197	-14.6029	3.52247		2053	16.0915	36.6745	64.9417		2053	1.01453	2.44386	3.94995
2054	-36.4409	-22.41	-11.8597		2054	-12.8095	11.8842	29.6735		2054	-30.1338	-14.7537	-3.12633		2054	6.47485	36.3916	57.1733		2054	1.47828	2.45935	4.36918
2055	-36.5682	-22.5485	-13.748		2055	-13.1833	11.65	27.722		2055	-30.8444	-14.9008	-4.74487		2055	6.53588	36.1163	54.7455		2055	1.42094	2.47418	4.30849
2056	-26.9778	-22.6831	-11.0734		2056	1.32127	11.4224	28.4979		2056	-21.0625	-15.0443	-1.63546		2056	22.9511	35.8486	55.288		2056	1.0193	2.48835	3.00697
2057	-36.0216	-22.8137	-14.6558		2057	-13.3248	11.2015	27.6421		2057	-30.5901	-15.1842	-6.72858		2057	5.32376	35.5886	56.3548		2057	0.700333	2.50187	4.084
2058	-38.8981	-22.9405	-8.00526		2058	-16.9965	10.9873	36.6245		2058	-33.3535	-15.3205	1.42197		2058	1.89729	35.3362	65.1994		2058	0.842203	2.51472	3.72741
2059	-25.6756	-23.0633	-16.9742		2059	3.11595	10.7798	30.0832		2059	-18.8127	-15.4532	-10.0135		2059	24.7275	35.0916	61.1481		2059	0.226904	2.52692	3.21097
2060	-29.3831	-23.1822	-10.4376		2060	1.44561	10.5789	33.3602		2060	-23.0097	-15.5822	-0.701961		2060	25.1478	34.8546	61.7833		2060	1.18234	2.53847	2.87454
2061	-27.003	-23.2971	-5.96225		2061	4.75006	10.3848	39.7825		2061	-21.4388	-15.7076	3.64991		2061	27.7754	34.6252	69.5291		2061	0.77572	2.54935	3.27594
2062	-38.4134	-23.4081	-6.83107		2062	-16.2022	10.1973	33.4396		2062	-33.111	-15.8294	3.42992		2062	2.09741	34.4035	60.4254		2062	1.21449	2.55958	4.29098
2063	-35.5267	-23.5153	-16.937		2063	-11.2443	10.0165	19.3509		2063	-29.9713	-15.9476	-8.78872		2063	8.13479	34.1894	45.0725		2063	1.84783	2.56915	3.99702
2064	-47.8397	-23.6184	-14.6753		2064	-30.6387	9.84239	24.1522		2064	-44.0008	-16.0621	-6.22427		2064	-14.9193	33.983	51.4213		2064	1.00162	2.57807	5.40848
2065	-29.3332	-23.7177	-21.8569		2065	-2.00111	9.67497	15.4265		2065	-22.6412	-16.1731	-14.5287		2065	19.5467	33.7843	41.6465		2065	1.56613	2.58632	3.79158
2066	-31.7729	-23.813	-22.5308		2066	-4.68414	9.51424	15.4922		2066	-24.861	-16.2804	-15.9143		2066	15.6679	33.5932	42.4714		2066	2.22767	2.59392	3.88273
2067	-35.8436	-23.9044	-16.7361		2067	-8.7546	9.36018	19.8303		2067	-29.5362	-16.3841	-8.16135		2067	12.42	33.4098	44.9098		2067	2.54875	2.60086	4.02026
2068	-31.1075	-23.9918	-12.9728		2068	-2.67013	9.21282	30.2879		2068	-23.9958	-16.4842	-3.69276		2068	18.7226	33.2341	58.5983		2068	1.22114	2.60714	3.46069
2069	-28.762	-24.0754	-18.3317		2069	-1.85783	9.07213	18.643		2069	-21.3415	-16.5806	-9.98779		2069	19.2197	33.066	43.8603		2069	2.20767	2.61277	3.82738
2070	-39.9995	-24.155	-21.7148		2070	-16.4189	8.93813	13.6792		2070	-35.0833	-16.6735	-13.8061		2070	3.0127	32.9055	38.4866		2070	2.40128	2.61774	4.2138
2071	-37.3765	-24.2307	-16.6922		2071	-15.1688	8.81081	21.0316		2071	-31.9607	-16.7627	-8.19158		2071	3.02395	32.7528	47.7748		2071	1.92755	2.62205	4.23287
2072	-34.9316	-24.3024	-18.281		2072	-4.03499	8.69018	20.9346		2072	-31.9253	-16.8483	-9.12381		2072	16.5381	32.6076	47.1471		2072	1.44496	2.6257	3.23726
2073	-32.8513	-24.3702	-21.072		2073	-7.6042	8.57623	14.3432		2073	-26.3806	-16.9303	-13.2355		2073	12.1419	32.4702	39.8627		2073	2.53824	2.6287	4.1089
2074	-33.5142	-24.4341	-12.7941		2074	-5.45701	8.46896	27.0274		2074	-27.4658	-17.0087	-3.96603		2074	15.9902	32.3404	56.7073		2074	1.14345	2.63103	3.55814
2075	-31.1446	-24.4941	-14.2281		2075	-2.1496	8.36838	30.7194		2075	-24.3923	-17.0834	-6.05459		2075	20.031	32.2182	60.1141		2075	0.994721	2.63271	4.09131
2076	-25.969	-24.5502	-10.6771		2076	8.37882	8.27448	31.34		2076	-19.6002	-17.1545	-2.03647		2076	32.314	32.1038	59.7114		2076	0.349734	2.63374	2.4974
2077	-36.2834	-24.6023	-17.4817		2077	-12.9433	8.18727	19.0624		2077	-30.3754	-17.222	-8.40442		2077	5.93445	31.9969	45.0836		2077	1.4187	2.6341	4.03927
2078	-34.1165	-24.6505	-8.67499		2078	-8.37444	8.10674	35.4838		2078	-29.5947	-17.2859	1.39439		2078	12.0423	31.8978	63.5182		2078	1.32497	2.63381	3.43395
2079	-29.5967	-24.6947	-18.1178		2079	0.850147	8.03289	20.7616		2079	-23.8703	-17.3462	-9.08247		2079	23.9623	31.8063	47.9073		2079	1.06933	2.63286	3.10257
2080	-32.5476	-24.7351	-22.3784		2080	-6.90621	7.96573	14.998		2080	-26.3768	-17.4029	-15.5407		2080	12.9262	31.7224	41.62		2080	1.95761	2.63125	3.6739
2081	-29.0587	-24.7715	-16.5166		2081	-0.347388	7.90525	22.7822		2081	-21.6057	-17.4559	-7.14786		2081	20.786	31.6462	49.771		2081	1.60719	2.62899	3.42524
2082	-34.7141	-24.804	-10.9834		2082	-10.0288	7.85146	32.2537		2082	-28.555	-17.5053	-2.07448		2082	9.69879	31.5777	61.6188		2082	0.631833	2.62607	4.47123
2083	-43.2759	-24.8325	-13.928		2083	-24.3283	7.80435	25.8188		2083	-37.9246	-17.5511	-5.05954		2083	-8.12549	31.5168	52.5296		2083	2.01841	2.62249	4.61483
2084	-35.6749	-24.8571	-11.0826		2084	-13.2031	7.76392	35.3886		2084	-29.641	-17.5933	-2.77568		2084	5.35932	31.4636	66.367		2084	0.834419	2.61825	4.09259
2085	-22.1235	-24.8778	-11.2406		2085	11.2664	7.73018	32.094		2085	-15.2324	-17.6318	-2.02015		2085	33.6021	31.4181	61.103		2085	1.26746	2.61335	2.70177
2086	-44.1789	-24.8946	-17.8989		2086	-24.4883	7.70312	22.2501		2086	-39.1426	-17.6668	-9.89103		2086	-6.72352	31.3802	49.4162		2086	2.13435	2.6078	5.55103
2087	-42.2886	-24.9074	-12.9297		2087	-22.8366	7.68274	28.6976		2087	-37.5491	-17.6981	-4.57129		2087	-5.887	31.3499	57.0771		2087	1.51338	2.60159	4.79394
2088	-32.7713	-24.9164	-21.5186		2088	-7.40692	7.66905	12.2828		2088	-26.2677	-17.7258	-14.1394		2088	12.4716	31.3273	36.512		2088	2.02973	2.59472	3.42681
2089	-29.468	-24.9213	-9.98925		2089	0.801873	7.66204	26.5615		2089	-22.6548	-17.7498	-0.162073		2089	23.3393	31.3124	51.7919		2089	1.4066	2.5872	3.62025
2090	-30.5296	-24.9224	-8.28707		2090	-4.71851	7.66172	36.2553		2090	-23.9297	-17.7703	1.2795		2090	15.4778	31.3051	64.9185		2090	1.03145	2.57902	3.22773
2091	-33.8306	-24.9195	-15.337		2091	-6.50515	7.66808	18.2024		2091	-27.2205	-17.7871	-5.46139		2091	14.8249	31.3055	42.0574		2091	0.673454	2.57017	4.19993
2092	-35.4494	-24.9127	-17.8123		2092	-11.3028	7.68113	16.0225		2092	-29.4606	-17.8004	-9.21077		2092	7.96808	31.3136	40.5431		2092	1.24607	2.56068	4.08019
2093	-37.5019	-24.902	-12.0449		2093	-14.8493	7.70085	24.5074		2093	-32.1252	-17.81	-2.99071		2093	4.3054	31.3293	50.267		2093	1.30169	2.55052	5.01375
2094	-29.7319	-24.8874	-18.7461		2094	-3.02335	7.72727	19.7586		2094	-22.429	-17.8159	-10.3738		2094	18.0159	31.3527	47.8152		2094	1.49161	2.53971	2.93506
2095	-41.7321	-24.8688	-5.85461		2095	-22.6223	7.76036	41.143		2095	-37.4095	-17.8183	2.96659		2095	-5.83843	31.3837	72.5928		2095	0.051702	2.52824	4.50651
2096	-37.6626	-24.8463	-18.5614		2096	-14.8371	7.80014	21.7433		2096	-31.2456	-17.8171	-9.79861		2096	3.69449	31.4224	50.7581		2096	1.19082	2.51611	3.89739
2097	-28.2546	-24.8198	-21.462		2097	-0.656959	7.84661	11.4615		2097	-21.1354	-17.8122	-13.2678		2097	21.0741	31.4687	35.2116		2097	1.70524	2.50333	3.23907
2098	-35.869	-24.7895	-16.4196		2098	-12.4248	7.89975	22.8924		2098	-30.1906	-17.8037	-7.92883		2098	7.01079	31.5227	49.4771		2098	1.82673	2.48989	4.0963

## Sheet: Figure 3C
Figure 3C	Winter wheat; SSP2-4.5
Year	CK_errorBand_low	CK	CK_errorBand_high		Year	MYG_errorBand_low	MYG	MYG_errorBand_high		Year	LYG_errorBand_low	LYG	LYG_errorBand_high		Year	HYG_errorBand_low	HYG	HYG_errorBand_high			Year	Temperature_errorBand_low	Temperature	Temperature_errorBand_high
2020	-10.3439	-7.85828	-1.23837		2020	27.9745	32.1607	42.9002		2020	-11.0212	-6.62542	3.2038		2020	59.5468	65.7764	78.598			2020	1.07233	1.48234	1.76965
2021	-25.6403	-8.06297	-4.90106		2021	5.04126	32.0313	34.4743		2021	-25.7793	-6.72198	-6.6182		2021	32.5516	65.6355	70.0662			2021	0.25692	1.52049	2.83102
2022	-16.6308	-8.26794	1.11323		2022	19.9615	31.8996	45.4042		2022	-15.9536	-6.82025	7.0119		2022	51.1239	65.4913	81.0924			2022	0.17109	1.55857	2.80559
2023	-14.6761	-8.47321	-4.99051		2023	19.3196	31.7654	39.137		2023	-17.6917	-6.92024	-0.577313		2023	51.9767	65.3438	74.676			2023	0.598986	1.59657	2.10125
2024	-11.234	-8.67876	-0.627336		2024	26.3161	31.6289	44.8575		2024	-11.5481	-7.02195	3.73304		2024	58.9707	65.1931	81.1632			2024	0.513114	1.63448	2.25211
2025	-19.0096	-8.8846	-5.28194		2025	17.0757	31.49	38.3778		2025	-17.9659	-7.12537	0.0316405		2025	47.5178	65.0391	73.522			2025	1.2266	1.67232	2.77244
2026	-18.3105	-9.09072	-1.59521		2026	19.8731	31.3487	44.6937		2026	-15.4079	-7.23051	0.699552		2026	50.3231	64.8819	83.7732			2026	0.533946	1.71007	2.49365
2027	-13.0627	-9.29714	-3.72208		2027	20.1436	31.205	41.0428		2027	-17.9105	-7.33737	0.330661		2027	53.2812	64.7214	76.9314			2027	0.801081	1.74775	2.45612
2028	-10.3546	-9.50384	-3.35379		2028	29.6293	31.0589	44.2143		2028	-8.96526	-7.44595	4.40943		2028	62.0333	64.5577	79.888			2028	0.215927	1.78534	2.34827
2029	-16.4507	-9.71083	-7.35119		2029	21.1132	30.9105	32.4132		2029	-14.6364	-7.55624	-6.50809		2029	51.6063	64.3907	69.3275			2029	0.343074	1.82285	3.46848
2030	-20.728	-9.9181	-2.53222		2030	10.9515	30.7596	39.8157		2030	-22.5757	-7.66825	1.75656		2030	40.4167	64.2205	74.3892			2030	1.25367	1.86028	3.02702
2031	-12.845	-10.1257	-1.55359		2031	26.7524	30.6064	41.997		2031	-11.8285	-7.78198	1.51438		2031	60.0123	64.047	77.6136			2031	0.273926	1.89763	2.27444
2032	-13.5013	-10.3335	-2.98242		2032	25.3473	30.4508	41.3582		2032	-10.5158	-7.89742	0.577817		2032	56.8784	63.8702	76.9783			2032	1.14988	1.93489	3.01577
2033	-22.0478	-10.5417	-6.87931		2033	12.294	30.2928	36.3569		2033	-20.9829	-8.01459	-1.70307		2033	41.1769	63.6902	71.7998			2033	0.161521	1.97208	2.85417
2034	-17.0553	-10.7501	-12.5923		2034	20.5671	30.1324	32.0514		2034	-15.594	-8.13347	-5.69138		2034	51.3588	63.507	64.8635			2034	1.28612	2.00919	3.48137
2035	-19.4735	-10.9588	-5.23124		2035	17.8761	29.9696	34.5391		2035	-16.521	-8.25406	-2.33381		2035	47.8144	63.3205	67.1614			2035	1.83034	2.04621	3.71531
2036	-27.4749	-11.1678	-8.27278		2036	9.00784	29.8044	34.1621		2036	-24.4804	-8.37638	-5.57728		2036	38.278	63.1307	68.4182			2036	1.70501	2.08316	4.30568
2037	-13.3819	-11.3771	-5.75796		2037	24.7934	29.6369	38.3553		2037	-13.5021	-8.50041	0.835363		2037	58.2275	62.9377	71.3536			2037	1.54132	2.12002	2.86515
2038	-22.9008	-11.5867	0.0560073		2038	12.8481	29.467	46.2221		2038	-20.7081	-8.62616	5.31043		2038	41.9851	62.7415	83.0341			2038	1.4114	2.1568	3.27156
2039	-14.519	-11.7965	1.74773		2039	23.3068	29.2946	50.2964		2039	-16.0038	-8.75362	10.0099		2039	54.3104	62.5419	86.3865			2039	0.775616	2.1935	2.32471
2040	-12.1702	-12.0067	-6.33614		2040	28.1646	29.1199	41.8743		2040	-8.14036	-8.88281	0.920062		2040	59.7563	62.3391	77.7734			2040	2.04061	2.23012	2.72826
2041	-18.3098	-12.2171	-2.09727		2041	15.7682	28.9428	41.4141		2041	-21.2192	-9.01371	0.685617		2041	48.086	62.1331	77.3002			2041	1.30718	2.26666	2.88624
2042	-27.5356	-12.4279	-4.63026		2042	5.08445	28.7634	42.523		2042	-26.0388	-9.14633	0.844627		2042	32.9301	61.9239	79.4061			2042	1.09868	2.30312	3.55999
2043	-15.0774	-12.6389	-7.60099		2043	25.4035	28.5815	32.9321		2043	-11.4835	-9.28066	-5.88471		2043	57.4016	61.7113	66.7852			2043	1.52042	2.33949	2.62806
2044	-22.9914	-12.8502	-1.42017		2044	13.955	28.3972	44.1213		2044	-20.6412	-9.41672	4.26867		2044	43.9815	61.4955	78.8036			2044	1.3896	2.37579	3.29043
2045	-26.6553	-13.0618	-10.0646		2045	4.72757	28.2106	33.9109		2045	-28.5198	-9.55449	-2.04587		2045	33.8194	61.2765	65.8009			2045	2.78952	2.412	4.15905
2046	-18.9478	-13.2737	-5.51968		2046	22.7288	28.0216	39.5277		2046	-15.2363	-9.69397	1.70067		2046	54.0311	61.0542	73.6957			2046	1.93374	2.44814	3.44676
2047	-20.1039	-13.4858	-5.46171		2047	17.9412	27.8302	39.5469		2047	-17.0483	-9.83518	2.57538		2047	48.3752	60.8286	72.5406			2047	1.80223	2.48419	3.56779
2048	-23.3538	-13.6983	-11.2219		2048	10.8183	27.6364	32.2929		2048	-23.6628	-9.9781	-6.90739		2048	41.1226	60.5998	67.4231			2048	1.2554	2.52016	3.83263
2049	-19.3555	-13.911	-7.77571		2049	20.0393	27.4402	37.8276		2049	-14.6482	-10.1227	-1.7247		2049	50.4055	60.3678	72.5218			2049	1.99904	2.55605	4.09832
2050	-26.4719	-14.124	-8.547		2050	5.49543	27.2417	33.5967		2050	-30.2761	-10.2691	-3.49804		2050	36.679	60.1325	68.0312			2050	1.78779	2.59186	3.71042
2051	-25.293	-14.3374	-8.50617		2051	12.3919	27.0407	34.7183		2051	-21.7184	-10.4172	-4.55367		2051	42.1459	59.8939	68.9356			2051	1.21509	2.62759	3.57776
2052	-21.5727	-14.551	-9.20442		2052	14.7968	26.8374	36.3604		2052	-20.8524	-10.567	-0.643025		2052	45.4231	59.6521	69.0705			2052	1.31547	2.66324	3.16643
2053	-23.8043	-14.7649	-3.96439		2053	12.0341	26.6317	43.0938		2053	-23.3457	-10.7185	4.55233		2053	41.0362	59.407	77.949			2053	1.25349	2.69881	3.70842
2054	-17.9691	-14.979	-10.1972		2054	23.5435	26.4235	36.5819		2054	-13.1561	-10.8717	-2.15443		2054	55.7116	59.1587	71.396			2054	2.11492	2.73429	3.13329
2055	-18.6825	-15.1935	-6.28973		2055	18.6687	26.213	39.9895		2055	-15.3997	-11.0266	2.23816		2055	48.767	58.9071	73.888			2055	1.99235	2.7697	3.65353
2056	-20.1325	-15.4083	-10.1519		2056	21.004	26.0002	36.195		2056	-15.1723	-11.1833	-3.28272		2056	51.9956	58.6523	71.4333			2056	1.59092	2.80502	3.88498
2057	-26.2036	-15.6233	-8.13141		2057	8.70237	25.7849	39.7777		2057	-27.95	-11.3417	0.760658		2057	40.9781	58.3942	73.9809			2057	1.80318	2.84027	3.52694
2058	-23.8764	-15.8386	-15.4359		2058	10.6528	25.5673	25.3391		2058	-24.5169	-11.5018	-11.5943		2058	38.9591	58.1329	57.6204			2058	2.98736	2.87543	3.85954
2059	-28.4427	-16.0543	-6.84649		2059	5.1185	25.3472	37.0423		2059	-25.9439	-11.6636	-0.922354		2059	32.6957	57.8683	70.9333			2059	1.56818	2.91051	4.42997
2060	-28.0931	-16.2702	-9.37752		2060	9.23814	25.1248	33.9147		2060	-24.3989	-11.8271	-2.91785		2060	38.48	57.6005	67.6928			2060	1.74707	2.94551	4.07307
2061	-25.5398	-16.4864	-8.30348		2061	10.1937	24.9	38.8715		2061	-22.4028	-11.9924	-1.36338		2061	38.6021	57.3294	74.9027			2061	1.56835	2.98043	3.90908
2062	-27.2108	-16.7028	-10.3888		2062	11.0472	24.6728	32.6837		2062	-22.4877	-12.1593	-3.73255		2062	39.9263	57.055	64.8986			2062	2.63965	3.01526	4.34009
2063	-22.5633	-16.9196	-6.79918		2063	15.8106	24.4432	37.9621		2063	-20.1156	-12.328	1.00659		2063	46.7662	56.7774	70.6886			2063	2.98123	3.05002	4.49076
2064	-20.6777	-17.1367	-7.7705		2064	17.6256	24.2112	36.6606		2064	-16.6668	-12.4984	1.26966		2064	47.3472	56.4965	68.654			2064	2.71181	3.0847	3.87356
2065	-19.9483	-17.354	-12.8905		2065	18.0595	23.9769	29.1388		2065	-18.8239	-12.6705	-6.55475		2065	49.8232	56.2124	62.1621			2065	1.514	3.11929	3.06805
2066	-18.7866	-17.5717	-10.5597		2066	22.1154	23.7401	34.6726		2066	-13.9817	-12.8443	-4.05656		2066	53.6788	55.9251	67.9308			2066	1.90155	3.15381	4.39222
2067	-30.181	-17.7896	-12.4883		2067	2.95426	23.501	29.8915		2067	-31.4467	-13.0199	-6.88866		2067	30.8818	55.6345	62.4471			2067	2.81268	3.18824	4.70584
2068	-23.5265	-18.0078	-9.81		2068	12.5715	23.2595	37.3048		2068	-24.4816	-13.1972	-0.968092		2068	44.6041	55.3406	71.6784			2068	2.71962	3.22259	3.7159
2069	-22.9015	-18.2263	-12.0605		2069	16.8783	23.0156	29.4409		2069	-18.7477	-13.3761	-6.8649		2069	47.7171	55.0434	61.3086			2069	1.77323	3.25686	3.88582
2070	-33.5867	-18.4451	-11.1447		2070	1.07319	22.7693	36.4099		2070	-30.5992	-13.5569	-3.92778		2070	28.8566	54.7431	71.7218			2070	2.17997	3.29105	5.92082
2071	-23.7952	-18.6641	-5.92606		2071	11.4953	22.5207	42.2257		2071	-23.385	-13.7393	1.35191		2071	42.1782	54.4394	77.6953			2071	1.12901	3.32516	3.89303
2072	-30.5237	-18.8835	-4.36716		2072	0.82711	22.2696	42.3757		2072	-30.3282	-13.9234	2.23706		2072	28.1782	54.1326	77.3658			2072	1.58068	3.35919	4.3125
2073	-19.3848	-19.1031	-4.12796		2073	23.0715	22.0162	41.6707		2073	-14.1373	-14.1093	0.642305		2073	55.2638	53.8224	78.0368			2073	1.98561	3.39314	3.42608
2074	-27.8626	-19.3231	-10.8848		2074	2.85443	21.7603	30.4723		2074	-28.0435	-14.2968	-6.32524		2074	30.4323	53.509	63.1964			2074	2.64366	3.427	3.91954
2075	-28.9662	-19.5433	-14.5399		2075	8.25386	21.5021	26.3199		2075	-24.6596	-14.4861	-9.31314		2075	37.237	53.1924	59.5008			2075	3.30815	3.46079	4.94903
2076	-20.6914	-19.7638	-16.0573		2076	14.1199	21.2415	28.7829		2076	-22.6059	-14.6771	-8.6935		2076	45.9077	52.8725	61.4759			2076	2.85019	3.49449	3.77617
2077	-25.5529	-19.9846	-9.97188		2077	14.8304	20.9786	35.6647		2077	-19.9385	-14.8698	0.116583		2077	44.3887	52.5493	68.3477			2077	2.33271	3.52812	4.41773
2078	-25.8826	-20.2057	-15.2619		2078	14.5132	20.7132	29.4296		2078	-21.1507	-15.0643	-9.38038		2078	45.2557	52.2229	63.2174			2078	2.54798	3.56166	4.28633
2079	-18.3979	-20.4271	-13.4821		2079	22.0238	20.4454	32.948		2079	-15.0129	-15.2604	-5.09381		2079	52.4307	51.8933	67.1576			2079	2.54672	3.59512	3.49905
2080	-24.7688	-20.6487	-15.4083		2080	14.6663	20.1753	22.891		2080	-21.7763	-15.4583	-10.6418		2080	45.6134	51.5603	54.6249			2080	3.11535	3.6285	4.34409
2081	-28.676	-20.8707	-17.3201		2081	8.20173	19.9028	24.08		2081	-23.9755	-15.6579	-13.3598		2081	36.7302	51.2242	56.4739			2081	3.14813	3.6618	4.60278
2082	-29.7284	-21.0929	-15.2066		2082	-1.44102	19.6278	27.9358		2082	-34.9287	-15.8592	-6.85354		2082	28.0677	50.8848	59.4154			2082	2.90295	3.69502	4.11638
2083	-27.2188	-21.3154	-7.80157		2083	10.9741	19.3505	36.7908		2083	-22.931	-16.0622	-2.58969		2083	40.0873	50.5421	71.3136			2083	2.31764	3.72815	4.9106
2084	-25.1893	-21.5382	-11.6722		2084	11.9186	19.0709	35.3635		2084	-24.1221	-16.267	-4.29937		2084	42.7469	50.1962	69.7416			2084	2.38431	3.76121	4.59479
2085	-24.8091	-21.7613	-13.0592		2085	13.5245	18.7888	31.1212		2085	-20.7791	-16.4735	-4.49341		2085	42.5977	49.847	63.5022			2085	3.26931	3.79419	4.28824
2086	-28.1835	-21.9847	-16.2553		2086	8.51417	18.5043	26.2962		2086	-24.6775	-16.6816	-8.12207		2086	37.4351	49.4945	58.8462			2086	2.89172	3.82708	4.90842
2087	-34.3418	-22.2084	-14.1713		2087	-5.17337	18.2175	30.4384		2087	-33.8447	-16.8915	-5.97783		2087	20.6146	49.1388	62.4971			2087	3.76203	3.85989	4.95516
2088	-30.5187	-22.4324	-19.2539		2088	6.1436	17.9283	21.7979		2088	-26.9943	-17.1031	-13.6861		2088	34.5992	48.7799	53.4644			2088	3.3797	3.89263	4.71521
2089	-30.8104	-22.6566	-12.1908		2089	4.00494	17.6366	33.2371		2089	-29.209	-17.3165	-5.24721		2089	33.0592	48.4177	67.4487			2089	2.48116	3.92528	5.38666
2090	-34.1949	-22.8812	-21.0918		2090	-1.14497	17.3426	23.4078		2090	-32.1869	-17.5315	-13.1714		2090	26.3378	48.0523	55.4079			2090	3.50532	3.95785	6.00961
2091	-34.921	-23.106	-15.7463		2091	-2.0835	17.0463	29.9795		2091	-33.1387	-17.7483	-8.02313		2091	25.3472	47.6836	63.6395			2091	2.83075	3.99034	4.81443
2092	-28.5879	-23.3311	-9.28515		2092	7.89934	16.7475	36.5722		2092	-26.4056	-17.9668	0.356988		2092	38.1191	47.3116	69.065			2092	3.14453	4.02274	4.80925
2093	-37.0581	-23.5565	-17.1878		2093	-6.26322	16.4463	28.2264		2093	-36.8995	-18.187	-9.36501		2093	20.579	46.9364	61.1337			2093	2.84115	4.05507	6.1088
2094	-28.8639	-23.7822	-17.9799		2094	10.6421	16.1428	23.4787		2094	-23.9808	-18.4089	-13.5006		2094	39.1529	46.5579	55.9382			2094	3.67795	4.08732	5.37138
2095	-29.8052	-24.0082	-12.0198		2095	7.30819	15.8369	35.5503		2095	-26.3554	-18.6325	-2.34222		2095	36.8216	46.1762	68.6701			2095	2.76037	4.11948	4.83979
2096	-35.5412	-24.2344	-16.2068		2096	-2.04515	15.5285	29.7782		2096	-33.9481	-18.8579	-7.42887		2096	25.8691	45.7912	62.1667			2096	2.83987	4.15157	5.81864
2097	-33.4364	-24.461	-16.4994		2097	2.49526	15.2178	27.8097		2097	-30.9231	-19.0849	-8.55611		2097	31.2976	45.403	59.6919			2097	2.98997	4.18357	5.12738
2098	-28.2322	-24.6878	-13.4789		2098	6.9346	14.9047	31.0767		2098	-25.589	-19.3137	-6.12698		2098	35.9207	45.0115	64.7514			2098	2.733	4.21549	5.22225

## Sheet: Figure 3D
Figure 3D	Spring wheat; SSP2-4.5
Year	CK_errorBand_low	CK	CK_errorBand_high		Year	MYG_errorBand_low	MYG	MYG_errorBand_high		Year	LYG_errorBand_low	LYG	LYG_errorBand_high		Year	HYG_errorBand_low	HYG	HYG_errorBand_high		Temperature_errorBand_low	Temperature	Temperature_errorBand_high
2020	-26.4225	-14.5758	-4.7177		2020	2.06631	24.7605	43.7107		2020	-19.3395	-5.95052	5.21215		2020	23.4364	51.3898	73.9398		2020	0.168014	1.54851	2.42748
2021	-43.3862	-14.9373	0.843656		2021	-25.7901	24.1964	49.6896		2021	-38.7813	-6.37029	11.6808		2021	-9.66477	50.753	79.695		2021	0.17675	1.5877	5.19242
2022	-26.4794	-15.2975	1.30152		2022	2.02879	23.6338	51.4772		2022	-19.1695	-6.78821	12.6043		2022	23.3559	50.1172	82.1911		2022	-0.122454	1.62689	2.82923
2023	-21.3875	-15.6566	-5.71345		2023	8.94672	23.0727	39.3229		2023	-12.76	-7.20429	4.44659		2023	31.4142	49.4824	67.9971		2023	1.01434	1.66607	2.77094
2024	-20.6213	-16.0144	-11.3596		2024	15.0012	22.513	29.0752		2024	-12.5413	-7.61853	-2.21443		2024	39.9479	48.8486	56.953		2024	1.40695	1.70526	2.38166
2025	-37.2375	-16.371	-5.63086		2025	-15.3919	21.9548	38.3997		2025	-32.1367	-8.03093	3.91229		2025	3.17418	48.2158	66.905		2025	0.785946	1.74444	4.72574
2026	-37.2763	-16.7264	-11.0532		2026	-14.3882	21.3981	29.6256		2026	-31.2628	-8.44149	-1.60326		2026	4.5322	47.584	56.6733		2026	1.61215	1.78362	4.32225
2027	-26.6402	-17.0805	-11.3393		2027	2.4232	20.8429	32.3789		2027	-20.0861	-8.8502	-3.09832		2027	24.6902	46.9532	61.8956		2027	0.715973	1.8228	3.51285
2028	-27.1305	-17.4334	-8.11762		2028	0.593567	20.289	36.0962		2028	-19.7523	-9.25708	2.08033		2028	22.3373	46.3233	65.2573		2028	0.951139	1.86197	2.86861
2029	-28.6685	-17.7851	-6.3295		2029	-1.7306	19.7367	37.2209		2029	-22.0556	-9.66211	2.75358		2029	19.6795	45.6945	66.064		2029	0.971074	1.90114	3.86172
2030	-36.2429	-18.1355	-9.62207		2030	-13.2245	19.1858	29.8652		2030	-30.9826	-10.0653	0.180066		2030	5.68794	45.0667	56.3134		2030	0.648343	1.94031	3.87941
2031	-20.5038	-18.4848	-12.1552		2031	10.4231	18.6364	27.1691		2031	-14.3037	-10.4666	-3.42547		2031	33.0967	44.4399	54.5177		2031	1.33991	1.97947	2.5156
2032	-22.5863	-18.8328	-5.63233		2032	11.8245	18.0885	35.9713		2032	-17.4411	-10.8661	4.49652		2032	36.0229	43.814	63.6464		2032	0.229943	2.01864	2.64638
2033	-33.7086	-19.1796	-1.81831		2033	-9.4609	17.542	45.5701		2033	-27.2325	-11.2638	8.77356		2033	9.65472	43.1892	75.9332		2033	0.271498	2.0578	3.93751
2034	-22.583	-19.5252	-10.1815		2034	15.2034	16.997	31.97		2034	-15.9337	-11.6596	-1.71118		2034	39.8096	42.5654	59.8115		2034	1.19317	2.09695	2.57875
2035	-36.3413	-19.8695	-14.1043		2035	-13.582	16.4535	22.4733		2035	-30.1876	-12.0536	-6.04176		2035	5.3723	41.9425	48.2344		2035	1.72545	2.13611	4.5489
2036	-35.7606	-20.2126	-9.4441		2036	-10.1605	15.9114	35.9182		2036	-29.6639	-12.4457	0.391784		2036	9.871	41.3207	65.0096		2036	0.752744	2.17526	3.90566
2037	-23.9777	-20.5545	-17.1416		2037	6.37987	15.3708	20.2717		2037	-16.4707	-12.836	-9.55278		2037	28.3809	40.6999	47.2492		2037	1.31803	2.21441	2.88897
2038	-20.5573	-20.8952	-10.7713		2038	12.0316	14.8316	31.6219		2038	-13.6637	-13.2245	-2.05636		2038	34.8864	40.08	59.5788		2038	1.20021	2.25356	2.69175
2039	-31.4557	-21.2346	-2.92283		2039	-3.07184	14.2939	48.7628		2039	-24.8828	-13.6111	7.45665		2039	18.747	39.4612	80.6144		2039	0.378883	2.2927	3.87737
2040	-36.6544	-21.5728	-2.43006		2040	-14.8534	13.7577	46.3443		2040	-31.7544	-13.9959	7.73088		2040	3.3739	38.8433	78.2625		2040	0.408552	2.33184	4.01126
2041	-25.7959	-21.9098	-16.8572		2041	5.7427	13.2229	24.075		2041	-17.7645	-14.3788	-8.78823		2041	28.4449	38.2265	51.5418		2041	1.6884	2.37098	3.04094
2042	-30.8735	-22.2455	-13.3659		2042	-2.58792	12.6896	33.3501		2042	-24.0041	-14.7599	-7.45396		2042	18.8326	37.6106	64.8994		2042	0.0657993	2.41011	3.76205
2043	-27.4612	-22.5801	-14.1546		2043	4.1374	12.1578	26.8498		2043	-22.7389	-15.1391	-5.28637		2043	27.1355	36.9958	54.7475		2043	1.29487	2.44925	3.41452
2044	-53.9528	-22.9134	-15.0886		2044	-39.3306	11.6274	23.4906		2044	-50.311	-15.5165	-6.72409		2044	-24.6208	36.3819	49.7976		2044	1.94119	2.48838	6.78799
2045	-46.0387	-23.2455	-13.7282		2045	-27.364	11.0985	25.7344		2045	-41.3434	-15.8921	-5.13652		2045	-10.5765	35.769	53.239		2045	1.46776	2.52751	5.5675
2046	-30.766	-23.5763	-21.9249		2046	-1.82757	10.5711	14.4598		2046	-25.8506	-16.2658	-15.016		2046	20.0006	35.1572	40.2237		2046	2.17541	2.56663	3.3131
2047	-45.9048	-23.9059	-19.1368		2047	-28.3961	10.0451	22.7276		2047	-41.147	-16.6377	-12.2805		2047	-11.7663	34.5463	51.4588		2047	1.34401	2.60575	5.56088
2048	-40.9944	-24.2343	-15.0365		2048	-21.7489	9.52063	27.1911		2048	-35.3314	-17.0077	-7.06036		2048	-4.48282	33.9364	55.6168		2048	1.13629	2.64487	4.46074
2049	-32.4146	-24.5615	-15.3209		2049	-9.33947	8.99759	25.2752		2049	-26.4003	-17.3759	-6.96186		2049	9.93902	33.3275	53.2519		2049	1.86735	2.68399	3.32241
2050	-31.9017	-24.8875	-18.9532		2050	-2.73817	8.47601	19.6225		2050	-26.2135	-17.7423	-10.8791		2050	19.8937	32.7197	46.3087		2050	1.02414	2.7231	3.63328
2051	-31.5669	-25.2122	-14.3712		2051	-2.26819	7.9559	26.5498		2051	-24.6787	-18.1068	-6.05156		2051	20.0105	32.1128	53.7604		2051	1.58362	2.76221	3.83343
2052	-33.0768	-25.5357	-11.0873		2052	-6.94908	7.43725	30.7446		2052	-26.7888	-18.4694	-2.61198		2052	14.02	31.5069	58.6028		2052	0.477388	2.80132	4.21935
2053	-33.3291	-25.858	-10.5647		2053	-9.24048	6.92007	30.2323		2053	-26.7877	-18.8303	-1.08995		2053	10.6903	30.902	56.944		2053	1.22757	2.84043	3.78937
2054	-33.7052	-26.179	-9.08492		2054	-8.82515	6.40435	34.175		2054	-27.5179	-19.1892	0.608533		2054	11.7087	30.2981	62.4063		2054	1.25865	2.87953	4.11429
2055	-32.5011	-26.4989	-17.4401		2055	-6.93446	5.8901	18.355		2055	-26.3444	-19.5464	-8.79113		2055	12.8374	29.6953	43.2934		2055	1.88877	2.91863	4.17431
2056	-32.1915	-26.8175	-10.7721		2056	-2.25412	5.37731	30.0601		2056	-25.3696	-19.9017	-1.07516		2056	20.8764	29.0934	56.49		2056	1.58615	2.95773	3.88186
2057	-38.8816	-27.1348	-16.4654		2057	-12.4877	4.86599	20.8985		2057	-33.9287	-20.2551	-7.90582		2057	7.62111	28.4925	46.3975		2057	2.25268	2.99682	4.05731
2058	-46.9402	-27.451	-21.6523		2058	-29.703	4.35613	14.3694		2058	-41.6559	-20.6068	-13.804		2058	-13.4406	27.8926	39.6717		2058	2.83217	3.03592	5.29045
2059	-40.228	-27.7659	-14.2318		2059	-17.253	3.84774	22.7276		2059	-34.0485	-20.9565	-4.70503		2059	1.77928	27.2937	48.4661		2059	1.687	3.07501	5.19617
2060	-51.2319	-28.0796	-25.1692		2060	-36.33	3.34081	9.53525		2060	-46.4751	-21.3045	-17.7976		2060	-21.4165	26.6958	34.8752		2060	2.29895	3.11409	6.13438
2061	-34.8336	-28.3921	-18.8388		2061	-10.2133	2.83534	19.3061		2061	-28.695	-21.6505	-10.6383		2061	9.65963	26.0989	45.722		2061	2.15275	3.15318	4.52299
2062	-45.8543	-28.7033	-27.075		2062	-27.9149	2.33134	5.89759		2062	-41.0198	-21.9948	-20.1033		2062	-11.2816	25.503	30.2966		2062	2.51309	3.19226	5.89506
2063	-31.4073	-29.0133	-23.5307		2063	-5.88448	1.82881	12.6184		2063	-24.6539	-22.3372	-16.2433		2063	14.7796	24.908	38.1974		2063	2.73356	3.23134	4.25982
2064	-34.3387	-29.3222	-16.9387		2064	-9.49629	1.32774	23.6362		2064	-27.2882	-22.6778	-8.46295		2064	10.2513	24.3141	50.8691		2064	1.66263	3.27041	3.78024
2065	-42.5253	-29.6297	-23.7498		2065	-22.3603	0.828133	10.8401		2065	-37.4083	-23.0165	-15.7301		2065	-4.89196	23.7212	35.4017		2065	2.77279	3.30949	5.17655
2066	-37.055	-29.9361	-15.0173		2066	-9.70432	0.329992	26.5554		2066	-32.5226	-23.3534	-5.56059		2066	10.3182	23.1293	54.7394		2066	1.90374	3.34856	4.03839
2067	-34.6121	-30.2412	-21.5089		2067	-8.64554	-0.166683	12.1325		2067	-28.442	-23.6884	-13.8485		2067	12.0883	22.5384	36.723		2067	2.51682	3.38762	4.4421
2068	-33.7859	-30.5451	-24.9338		2068	-9.81991	-0.661894	14.7483		2068	-27.7846	-24.0216	-17.9693		2068	10.1478	21.9485	42.1985		2068	1.58025	3.42669	4.01475
2069	-46.3568	-30.8478	-17.9423		2069	-28.5583	-1.15564	18.9604		2069	-42.1645	-24.3529	-8.61928		2069	-12.3031	21.3595	44.3477		2069	2.17017	3.46575	5.6475
2070	-47.61	-31.1492	-19.2679		2070	-30.2383	-1.64792	17.3831		2070	-43.0549	-24.6825	-11.4375		2070	-14.1946	20.7716	43.2125		2070	1.55349	3.50481	5.92525
2071	-34.4271	-31.4494	-21.8286		2071	-8.39328	-2.13874	12.867		2071	-29.9331	-25.0101	-13.5282		2071	11.8744	20.1847	38.1945		2071	2.0194	3.54387	3.60247
2072	-40.9071	-31.7484	-24.9693		2072	-20.0048	-2.62809	7.68363		2072	-34.8947	-25.336	-17.4437		2072	-1.91543	19.5987	31.1982		2072	2.26096	3.58292	4.56345
2073	-42.7501	-32.0462	-16.7801		2073	-23.4691	-3.11598	21.892		2073	-37.7468	-25.6599	-9.68839		2073	-6.16708	19.0138	49.5181		2073	0.596365	3.62197	5.51692
2074	-36.8143	-32.3427	-16.5146		2074	-13.1214	-3.6024	22.8994		2074	-30.3837	-25.9821	-7.83454		2074	5.83615	18.4299	49.7651		2074	1.99065	3.66102	4.01667
2075	-41.9856	-32.638	-18.2342		2075	-19.8055	-4.08736	17.2967		2075	-36.9679	-26.3024	-10.0733		2075	-0.78011	17.8469	42.6883		2075	2.0175	3.70007	5.35717
2076	-34.9359	-32.9321	-17.7946		2076	-10.0728	-4.57085	21.0666		2076	-29.1969	-26.6208	-9.16961		2076	9.9513	17.265	47.5482		2076	2.68844	3.73911	4.34739
2077	-40.8343	-33.225	-22.5237		2077	-19.4255	-5.05288	9.64473		2077	-34.9557	-26.9375	-15.7021		2077	-0.865226	16.684	32.9927		2077	2.5843	3.77815	5.20729
2078	-45.6817	-33.5166	-32.9401		2078	-26.636	-5.53344	-2.8044		2078	-40.0039	-27.2522	-26.6477		2078	-9.54834	16.1041	21.1125		2078	3.54435	3.81719	5.37642
2079	-38.3452	-33.807	-22.1119		2079	-14.3054	-6.01254	13.9435		2079	-32.4033	-27.5652	-14.3466		2079	5.28201	15.5251	39.8987		2079	2.03892	3.85623	4.97349
2080	-42.4402	-34.0962	-26.2206		2080	-21.8325	-6.49018	5.58961		2080	-36.9324	-27.8763	-18.7611		2080	-4.16058	14.9472	28.9477		2080	2.91776	3.89526	4.98978
2081	-38.6994	-34.3842	-27.0339		2081	-17.0297	-6.96634	5.87276		2081	-33.6777	-28.1855	-20.2972		2081	1.1062	14.3702	29.9858		2081	3.21796	3.93429	4.6967
2082	-47.8604	-34.6709	-27.9988		2082	-30.5401	-7.44105	5.43309		2082	-43.209	-28.4929	-21.3948		2082	-14.7915	13.7943	30.3623		2082	3.29941	3.97332	5.64239
2083	-50.5504	-34.9564	-20.8861		2083	-34.3436	-7.91429	16.5464		2083	-46.2263	-28.7985	-12.7885		2083	-18.8413	13.2193	42.4975		2083	2.43059	4.01234	6.62143
2084	-37.9195	-35.2407	-24.6194		2084	-16.093	-8.38606	8.19941		2084	-31.6139	-29.1022	-17.1377		2084	2.61301	12.6454	32.0202		2084	1.86822	4.05136	4.69453
2085	-38.422	-35.5238	-23.888		2085	-17.5129	-8.85637	11.836		2085	-32.8775	-29.4041	-16.4862		2085	1.09307	12.0724	37.261		2085	2.77362	4.09038	4.652
2086	-46.9961	-35.8056	-29.7539		2086	-27.9432	-9.32522	3.4924		2086	-42.2212	-29.7041	-23.4913		2086	-10.7926	11.5004	28.4889		2086	3.40044	4.1294	6.09164
2087	-53.3368	-36.0862	-35.6773		2087	-39.8209	-9.7926	-8.8471		2087	-49.2964	-30.0023	-29.9243		2087	-25.6772	10.9294	12.2982		2087	3.99957	4.16841	6.73946
2088	-45.4102	-36.3656	-24.8879		2088	-25.4155	-10.2585	6.60612		2088	-40.2908	-30.2987	-17.4822		2088	-7.59759	10.3595	29.534		2088	2.62985	4.20742	6.08059
2089	-43.1281	-36.6438	-25.3637		2089	-23.5079	-10.723	14.5254		2089	-37.6159	-30.5932	-19.2763		2089	-6.50054	9.79049	42.6033		2089	2.42985	4.24643	5.47599
2090	-48.2406	-36.9207	-36.1928		2090	-29.8305	-11.186	-10.1552		2090	-43.4537	-30.8859	-30.3965		2090	-13.0283	9.22251	11.0917		2090	4.45394	4.28544	6.28178
2091	-48.2158	-37.1964	-26.4063		2091	-30.4308	-11.6475	4.85836		2091	-43.2692	-31.1767	-19.1792		2091	-13.9488	8.65553	27.8431		2091	2.41906	4.32444	5.24428
2092	-48.035	-37.4709	-27.091		2092	-28.9917	-12.1075	3.29663		2092	-43.3187	-31.4657	-19.0637		2092	-12.0897	8.08954	25.626		2092	2.64215	4.36344	5.80609
2093	-43.1802	-37.7442	-33.3778		2093	-23.196	-12.5661	-2.73272		2093	-37.5828	-31.7528	-27.4151		2093	-5.34687	7.52456	20.7683		2093	3.71022	4.40244	5.29091
2094	-48.4302	-38.0162	-22.8662		2094	-30.3354	-13.0233	20.5788		2094	-43.6035	-32.0382	-17.077		2094	-13.7346	6.96057	50.3772		2094	0.926686	4.44143	6.21071
2095	-48.9717	-38.287	-34.2754		2095	-31.1444	-13.4789	-8.26153		2095	-44.5452	-32.3216	-27.6964		2095	-15.0874	6.39758	12.4415		2095	3.54684	4.48043	6.21181
2096	-45.5845	-38.5566	-31.1146		2096	-26.73	-13.9331	2.2768		2096	-40.9779	-32.6032	-24.2364		2096	-9.75694	5.83558	26.3666		2096	3.19514	4.51942	5.55344
2097	-43.8735	-38.8249	-27.8108		2097	-22.9597	-14.3858	3.70012		2097	-38.8175	-32.883	-20.4949		2097	-4.56383	5.27458	27.2503		2097	3.41939	4.5584	4.92389
2098	-40.6039	-39.0921	-25.635		2098	-17.5105	-14.8371	5.25924		2098	-35.6392	-33.161	-18.3696		2098	2.00991	4.71458	27.9286		2098	2.49778	4.59739	5.06538

## Sheet: Figure 3E
Figure 3E	Winter wheat; SSP3-7.0
Year	CK_errorBand_low	CK	CK_errorBand_high		Year	MYG_errorBand_low	MYG	MYG_errorBand_high		Year	LYG_errorBand_low	LYG	LYG_errorBand_high		Year	HYG_errorBand_low	HYG	HYG_errorBand_high			Year	Temperature_errorBand_low	Temperature	Temperature_errorBand_high
2020	-16.2353	-4.53451	1.89693		2020	22.6329	35.8071	44.3306		2020	-13.3012	-3.826	3.36297		2020	53.3676	70.2676	80.7032			2020	-0.513496	1.11654	2.46432
2021	-10.3977	-4.84773	2.64048		2021	26.035	35.5372	45.4241		2021	-10.8324	-4.01472	7.52875		2021	58.774	69.9325	79.0256			2021	0.31919	1.16466	2.20703
2022	-13.7998	-5.16366	-4.69951		2022	20.1679	35.2627	38.0693		2022	-15.2767	-4.20797	0.083256		2022	51.363	69.5925	71.6077			2022	0.988722	1.2131	2.25292
2023	-14.6385	-5.48228	-1.12867		2023	25.0937	34.9835	45.5609		2023	-10.3105	-4.40575	6.23564		2023	56.4496	69.2475	79.586			2023	0.612147	1.26185	3.15823
2024	-13.8982	-5.8036	-2.77149		2024	23.179	34.6995	42.0953		2024	-14.3131	-4.60806	3.52636		2024	55.4561	68.8976	76.2046			2024	-0.033007	1.3109	2.26214
2025	-10.2423	-6.12762	-0.821136		2025	29.7263	34.4109	41.7039		2025	-6.57948	-4.8149	-0.259651		2025	61.2985	68.5428	78.6362			2025	0.576735	1.36026	1.81764
2026	-12.9006	-6.45434	-3.6575		2026	22.8347	34.1176	39.6322		2026	-15.3777	-5.02627	1.1965		2026	56.0757	68.1831	73.4735			2026	1.08588	1.40993	2.19344
2027	-15.3314	-6.78376	-3.86967		2027	19.7306	33.8196	43.2148		2027	-16.4696	-5.24217	3.28781		2027	50.7959	67.8185	77.9854			2027	1.15932	1.45991	2.40494
2028	-13.1574	-7.11587	-0.28676		2028	24.4894	33.5168	47.2338		2028	-13.9591	-5.46259	7.04234		2028	57.7941	67.4489	82.5411			2028	0.601443	1.5102	2.50012
2029	-18.2099	-7.45068	3.43967		2029	18.5732	33.2094	50.9695		2029	-18.3958	-5.68755	10.3663		2029	50.4875	67.0744	86.1705			2029	0.607527	1.56079	2.75997
2030	-26.288	-7.78819	-2.51592		2030	5.17703	32.8973	42.879		2030	-25.4442	-5.91704	0.563924		2030	32.6549	66.695	80.1431			2030	0.570897	1.6117	3.66724
2031	-11.9842	-8.1284	-3.5372		2031	31.5107	32.5805	40.2117		2031	-6.33998	-6.15106	-0.672077		2031	64.6028	66.3107	76.0513			2031	0.479381	1.66291	2.50153
2032	-21.3972	-8.47131	-1.56412		2032	14.9548	32.259	39.8726		2032	-19.546	-6.3896	2.47174		2032	45.3417	65.9215	73.6851			2032	0.991172	1.71443	3.07169
2033	-15.4913	-8.81692	0.0978562		2033	24.8737	31.9328	46.3618		2033	-12.1589	-6.63268	6.14887		2033	56.8794	65.5274	81.8604			2033	0.382415	1.76626	3.08322
2034	-17.1351	-9.16522	-2.05031		2034	18.9268	31.6019	41.1094		2034	-16.0876	-6.88028	1.52486		2034	49.3872	65.1283	76.1414			2034	1.11677	1.8184	2.10691
2035	-20.0109	-9.51622	-0.530956		2035	18.8726	31.2664	47.1331		2035	-17.6153	-7.13242	6.23254		2035	50.3025	64.7243	82.6612			2035	1.26838	1.87085	3.35724
2036	-11.1539	-9.86993	-2.59419		2036	29.873	30.9261	42.5126		2036	-8.35949	-7.38908	2.55818		2036	62.8529	64.3154	78.3969			2036	0.449396	1.9236	2.49527
2037	-13.3563	-10.2263	-1.34919		2037	27.8433	30.5811	45.2295		2037	-10.0297	-7.65028	6.49449		2037	60.3075	63.9016	79.3924			2037	0.719975	1.97666	2.32493
2038	-21.475	-10.5854	-2.8438		2038	18.0465	30.2314	41.266		2038	-17.7886	-7.916	-0.59638		2038	48.4131	63.4828	77.6429			2038	0.689863	2.03003	3.21228
2039	-14.462	-10.9472	-7.38104		2039	21.9264	29.8771	36.2237		2039	-12.7953	-8.18626	-4.77159		2039	51.9528	63.0592	73.1394			2039	0.650703	2.08372	3.13236
2040	-19.0339	-11.3117	-1.38433		2040	15.8344	29.518	46.7315		2040	-20.2067	-8.46104	5.98039		2040	47.5272	62.6306	82.568			2040	0.860513	2.1377	3.28575
2041	-16.2853	-11.6789	-6.42776		2041	20.442	29.1542	40.2884		2041	-17.7536	-8.74035	1.93082		2041	51.6997	62.1971	74.4296			2041	1.03659	2.192	2.78088
2042	-14.5463	-12.0488	0.452696		2042	26.3714	28.7858	52.1771		2042	-10.3922	-9.0242	10.5758		2042	58.0701	61.7587	88.7038			2042	0.704812	2.24661	3.04959
2043	-21.3519	-12.4214	-9.92354		2043	14.7643	28.4126	35.9563		2043	-18.3257	-9.31257	-2.96522		2043	43.5955	61.3154	71.9544			2043	1.94235	2.30152	3.62851
2044	-23.5199	-12.7967	-8.96375		2044	9.02223	28.0348	35.3735		2044	-23.4084	-9.60547	-3.77613		2044	37.7082	60.8671	69.1138			2044	1.36266	2.35674	3.13297
2045	-26.5314	-13.1747	-5.33564		2045	5.27572	27.6522	37.4372		2045	-26.4365	-9.90291	-2.26285		2045	33.1381	60.4139	74.2598			2045	0.816924	2.41227	4.29194
2046	-18.5347	-13.5553	-6.27039		2046	16.4613	27.265	37.95		2046	-18.1838	-10.2049	-1.03992		2046	46.343	59.9559	73.1778			2046	1.15088	2.46811	2.86368
2047	-18.2298	-13.9387	-12.9931		2047	21.4312	26.873	30.4166		2047	-16.5267	-10.5114	-6.93221		2047	52.8226	59.4929	64.3431			2047	1.28183	2.52426	3.34609
2048	-29.6539	-14.3248	-12.7985		2048	2.99379	26.4764	27.7372		2048	-33.1173	-10.8224	-8.4523		2048	33.8935	59.0249	61.001			2048	1.26333	2.58072	3.27113
2049	-22.4366	-14.7136	-11.6488		2049	14.7296	26.0751	32.6757		2049	-21.4937	-11.1379	-6.72242		2049	46.7587	58.5521	68.0657			2049	1.72545	2.63748	3.83286
2050	-26.837	-15.1051	-9.34629		2050	11.8142	25.669	36.5956		2050	-22.5018	-11.458	-2.52151		2050	41.997	58.0743	70.9845			2050	2.10385	2.69455	4.52871
2051	-19.0405	-15.4992	-9.96809		2051	21.0829	25.2583	33.8998		2051	-15.3554	-11.7826	-4.57587		2051	52.2306	57.5917	68.7492			2051	1.78368	2.75194	3.69917
2052	-25.366	-15.8961	-11.1281		2052	8.76736	24.8429	35.7651		2052	-24.0202	-12.1118	-1.76279		2052	37.8146	57.1041	70.7012			2052	1.62636	2.80963	4.5473
2053	-21.4609	-16.2957	-2.3068		2053	19.5429	24.4228	44.2403		2053	-16.0452	-12.4454	5.5998		2053	50.8747	56.6115	78.8928			2053	1.34246	2.86762	4.02651
2054	-24.3368	-16.698	-9.21234		2054	11.452	23.998	37.4335		2054	-22.6525	-12.7836	-1.03643		2054	40.9907	56.1141	71.4942			2054	1.71977	2.92593	3.73996
2055	-24.6362	-17.1029	-13.5948		2055	10.8011	23.5685	27.9797		2055	-21.6829	-13.1264	-9.54393		2055	39.4591	55.6118	60.7752			2055	2.70757	2.98455	4.44977
2056	-23.2763	-17.5106	-14.4795		2056	15.7116	23.1343	27.0201		2056	-19.2384	-13.4736	-9.49833		2056	46.0321	55.1045	58.8533			2056	2.42095	3.04347	4.35839
2057	-21.4759	-17.921	-8.16906		2057	19.2149	22.6954	39.1868		2057	-17.0543	-13.8254	-1.13873		2057	50.5711	54.5923	74.4845			2057	1.42381	3.1027	3.77282
2058	-21.8472	-18.334	-4.85988		2058	16.5957	22.2518	41.6347		2058	-16.2904	-14.1817	0.0391403		2058	45.9811	54.0752	78.4913			2058	2.31479	3.16224	4.16601
2059	-24.8184	-18.7498	-13.929		2059	13.5151	21.8035	29.2551		2059	-19.1997	-14.5426	-7.99941		2059	43.2209	53.5532	62.2366			2059	2.89014	3.22209	4.30385
2060	-25.4772	-19.1683	-13.1042		2060	10.7388	21.3505	29.8052		2060	-25.4242	-14.908	-6.35345		2060	41.7677	53.0262	64.3294			2060	1.7849	3.28225	3.66353
2061	-28.4971	-19.5894	-14.54		2061	4.01582	20.8928	29.6682		2061	-26.5273	-15.2779	-10.3792		2061	31.4698	52.4943	64.1835			2061	2.2951	3.34272	4.67737
2062	-27.274	-20.0133	-15.4339		2062	9.57267	20.4304	26.5947		2062	-23.0519	-15.6523	-11.5639		2062	38.3415	51.9576	60.5713			2062	2.61963	3.40349	4.69182
2063	-32.382	-20.4398	-18.124		2063	3.82255	19.9634	25.898		2063	-28.6775	-16.0313	-10.0272		2063	32.3167	51.4159	59.3153			2063	2.81335	3.46457	5.28242
2064	-24.6601	-20.8691	-8.7471		2064	12.9385	19.4916	38.4616		2064	-21.9717	-16.4148	-1.1813		2064	43.6738	50.8693	73.3912			2064	2.30266	3.52597	4.68242
2065	-26.433	-21.301	-11.594		2065	12.1527	19.0151	31.0338		2065	-22.6996	-16.8028	-5.27726		2065	42.5385	50.3177	63.8124			2065	2.09692	3.58767	5.36538
2066	-30.7162	-21.7357	-20.1812		2066	-0.900827	18.534	22.6805		2066	-31.2679	-17.1953	-14.2694		2066	26.1206	49.7613	55.2041			2066	3.45858	3.64967	4.98086
2067	-30.9805	-22.173	-14.7426		2067	1.3612	18.0481	30.5323		2067	-28.5995	-17.5924	-6.70312		2067	28.1574	49.1999	64.9672			2067	2.49356	3.71199	5.11724
2068	-31.5721	-22.6131	-18.5183		2068	3.15569	17.5576	27.901		2068	-29.6437	-17.994	-9.91708		2068	31.4659	48.6336	63.0324			2068	2.71376	3.77462	4.86813
2069	-26.8403	-23.0558	-17.6894		2069	12.4318	17.0623	26.6479		2069	-22.0596	-18.4002	-9.18504		2069	42.4034	48.0624	58.7872			2069	2.94598	3.83755	5.40824
2070	-34.7473	-23.5013	-24.0023		2070	-1.28714	16.5624	15.2122		2070	-32.6596	-18.8109	-18.3018		2070	26.0283	47.4863	45.3455			2070	3.30031	3.90079	5.38265
2071	-39.1762	-23.9494	-24.5142		2071	-9.437	16.0577	15.1746		2071	-37.126	-19.2261	-20.225		2071	15.437	46.9052	46.6964			2071	3.9553	3.96434	6.36448
2072	-34.3923	-24.4003	-14.0006		2072	-2.23401	15.5484	28.4136		2072	-32.8328	-19.6458	-9.96691		2072	24.5966	46.3192	62.0316			2072	3.17601	4.0282	5.112
2073	-34.789	-24.8538	-17.4698		2073	2.3539	15.0344	28.2091		2073	-29.5663	-20.0701	-7.69226		2073	30.3278	45.7284	61.0212			2073	3.52776	4.09237	6.13439
2074	-32.887	-25.3101	-15.8355		2074	2.20705	14.5156	29.2978		2074	-29.8617	-20.4989	-7.043		2074	30.2927	45.1326	61.5504			2074	3.06487	4.15685	5.39103
2075	-27.856	-25.769	-18.5201		2075	10.5347	13.9922	25.6713		2075	-24.2934	-20.9322	-10.8322		2075	40.8855	44.5318	57.3524			2075	3.31674	4.22163	4.89651
2076	-42.8861	-26.2306	-17.7433		2076	-15.8647	13.4641	28.9216		2076	-42.985	-21.37	-9.36773		2076	8.25119	43.9262	62.6248			2076	3.30735	4.28672	5.43649
2077	-34.1555	-26.695	-24.0559		2077	3.78668	12.9313	18.9057		2077	-30.24	-21.8124	-17.7514		2077	34.0679	43.3156	50.4903			2077	3.93106	4.35213	4.80267
2078	-33.925	-27.162	-13.5353		2078	-0.324267	12.3937	30.5599		2078	-33.8693	-22.2593	-4.32007		2078	28.9433	42.7002	61.9908			2078	3.29588	4.41784	4.83608
2079	-34.7586	-27.6317	-21.1905		2079	3.91119	11.8515	25.0842		2079	-28.8471	-22.7108	-11.4253		2079	31.9947	42.0798	57.3088			2079	3.85749	4.48385	6.22121
2080	-32.673	-28.1041	-22.8819		2080	3.05104	11.3046	19.4743		2080	-29.2735	-23.1667	-14.739		2080	31.4493	41.4545	49.9434			2080	3.73363	4.55018	5.69186
2081	-33.6804	-28.5793	-26.0836		2081	3.49748	10.753	14.5103		2081	-29.0928	-23.6272	-20.1074		2081	32.1992	40.8242	44.9479			2081	3.75497	4.61681	6.36248
2082	-37.7879	-29.0571	-19.9849		2082	-3.40481	10.1967	24.5604		2082	-34.8292	-24.0923	-13.5568		2082	24.5541	40.1891	57.9347			2082	3.51519	4.68376	5.87578
2083	-37.0078	-29.5376	-22.5033		2083	-4.37092	9.63574	21.2222		2083	-35.3155	-24.5618	-16.167		2083	22.9858	39.549	53.4363			2083	3.31126	4.75101	6.4433
2084	-42.404	-30.0208	-21.9352		2084	-10.085	9.07005	23.8547		2084	-39.2789	-25.0359	-13.5505		2084	15.91	38.904	56.5408			2084	3.24556	4.81857	7.34411
2085	-37.8139	-30.5068	-26.3356		2085	-3.94816	8.49966	15.7478		2085	-34.144	-25.5145	-19.7836		2085	22.8092	38.2541	46.7094			2085	4.4792	4.88644	6.65778
2086	-40.0313	-30.9954	-22.9556		2086	-6.32998	7.92458	19.5122		2086	-38.7376	-25.9977	-16.4678		2086	21.5234	37.5993	50.4126			2086	3.03938	4.95462	6.45895
2087	-33.8472	-31.4867	-22.5137		2087	1.26927	7.3448	17.2742		2087	-32.1974	-26.4854	-16.5219		2087	30.3482	36.9396	47.7435			2087	3.93599	5.0231	5.74568
2088	-45.8002	-31.9807	-24.9816		2088	-16.146	6.76033	19.0105		2088	-45.3264	-26.9776	-17.8258		2088	9.56004	36.2749	50.7859			2088	4.13866	5.0919	6.92153
2089	-34.8691	-32.4774	-22.8795		2089	2.35946	6.17116	21.6669		2089	-29.9222	-27.4743	-14.8117		2089	30.3081	35.6053	53.4881			2089	3.76152	5.161	6.1193
2090	-36.6749	-32.9768	-21.5193		2090	3.72659	5.57729	21.748		2090	-29.7013	-27.9756	-13.0194		2090	32.3545	34.9308	53.0023			2090	4.0257	5.23041	5.86996
2091	-46.3284	-33.479	-32.292		2091	-17.6335	4.97873	3.10455		2091	-45.562	-28.4814	-28.2251		2091	6.96157	34.2514	32.8785			2091	5.24899	5.30013	6.72225
2092	-44.7853	-33.9838	-28.2106		2092	-14.9314	4.37547	13.4517		2092	-42.8864	-28.9917	-22.5825		2092	9.79209	33.5671	45.0618			2092	3.91996	5.37016	6.83499
2093	-47.2913	-34.4913	-27.0408		2093	-14.3804	3.76752	15.5486		2093	-43.9536	-29.5066	-20.1692		2093	11.637	32.8778	46.1987			2093	4.14174	5.4405	7.40343
2094	-36.0138	-35.0015	-21.9719		2094	1.41246	3.15487	20.681		2094	-32.4094	-30.026	-13.2002		2094	31.5841	32.1837	51.2014			2094	4.15128	5.51114	5.93782
2095	-42.9316	-35.5144	-26.7132		2095	-9.01326	2.53752	17.8835		2095	-39.8549	-30.5499	-18.8626		2095	17.5607	31.4846	50.3629			2095	4.93163	5.58209	6.65106
2096	-46.761	-36.03	-28.5917		2096	-17.8337	1.91548	13.2425		2096	-46.6372	-31.0783	-22.0711		2096	7.60867	30.7806	44.1013			2096	4.88426	5.65336	7.16159
2097	-44.6159	-36.5483	-33.6066		2097	-12.9344	1.28874	7.58904		2097	-42.8285	-31.6113	-26.8431		2097	13.2988	30.0716	37.8555			2097	4.49367	5.72493	7.24616
2098	-42.2309	-37.0693	-21.4187		2098	-6.2138	0.657306	23.8768		2098	-37.8814	-32.1488	-11.8469		2098	21.1412	29.3578	55.7211			2098	3.70741	5.79681	7.08019

## Sheet: Figure 3F
Figure 3F	Spring wheat; SSP3-7.0
Year	CK_errorBand_low	CK	CK_errorBand_high		Year	MYG_errorBand_low	MYG	MYG_errorBand_high		Year	LYG_errorBand_low	LYG	LYG_errorBand_high		Year	HYG_errorBand_low	HYG	HYG_errorBand_high		Temperature_errorBand_low	Temperature	Temperature_errorBand_high
2020	-26.2383	-15.1477	1.1985		2020	3.17192	23.071	48.7448		2020	-19.2886	-6.81365	12.1497		2020	24.7534	48.9256	78.6332		2020	0.0467165	1.58512	2.54075
2021	-28.3875	-15.4202	-2.57044		2021	-3.52886	22.6273	41.9062		2021	-21.9363	-7.11441	7.97124		2021	16.5517	48.4336	70.1849		2021	0.660089	1.62067	2.92828
2022	-22.533	-15.6996	-12.6556		2022	8.60902	22.1736	25.4912		2022	-15.0537	-7.42272	-3.39541		2022	31.6395	47.9292	52.3241		2022	1.67939	1.65712	3.15611
2023	-31.8631	-15.9857	-11.148		2023	-5.72502	21.71	31.9076		2023	-25.5379	-7.73856	-1.56217		2023	15.1809	47.4125	60.6575		2023	0.931167	1.69448	3.4587
2024	-43.3132	-16.2785	-0.348661		2024	-25.5546	21.2364	44.4155		2024	-38.5384	-8.06194	9.21742		2024	-9.13136	46.8835	73.836		2024	-0.422452	1.73274	4.85259
2025	-24.0649	-16.5781	-10.9352		2025	10.0095	20.7529	30.2801		2025	-16.8157	-8.39287	-1.52448		2025	33.6338	46.3421	58.5985		2025	0.979933	1.77191	2.77282
2026	-28.3941	-16.8845	-9.34648		2026	-1.75699	20.2595	32.0074		2026	-21.5377	-8.73133	0.503508		2026	19.334	45.7884	58.4472		2026	1.06393	1.81199	3.53065
2027	-20.8082	-17.1976	-11.09		2027	11.5076	19.7561	32.4251		2027	-12.8097	-9.07734	-2.23786		2027	35.1704	45.2223	61.1362		2027	1.0699	1.85297	2.91872
2028	-27.8741	-17.5175	-12.6713		2028	-0.290637	19.2428	25.8275		2028	-21.2612	-9.43089	-3.37586		2028	20.524	44.6439	51.682		2028	1.72391	1.89486	3.48761
2029	-25.4755	-17.8442	-10.5144		2029	8.6975	18.7196	31.8867		2029	-19.2438	-9.79198	-1.52492		2029	33.5629	44.0532	60.8556		2029	0.766812	1.93766	2.41262
2030	-35.8753	-18.1776	-11.7061		2030	-13.2022	18.1864	32.6585		2030	-30.4125	-10.1606	-3.12858		2030	5.9659	43.4501	61.7285		2030	0.713861	1.98136	4.75212
2031	-23.4584	-18.5178	-16.2256		2031	4.68469	17.6433	29.3157		2031	-17.1834	-10.5368	-7.87682		2031	26.1536	42.8347	59.1587		2031	0.780424	2.02597	2.84762
2032	-35.7624	-18.8647	-15.1036		2032	-13.1922	17.0903	19.6711		2032	-30.5968	-10.9205	-6.02387		2032	5.22524	42.207	44.6426		2032	1.90598	2.07148	4.27193
2033	-20.6554	-19.2184	-4.56479		2033	15.4629	16.5273	37.6872		2033	-14.6291	-11.3117	4.66354		2033	39.8073	41.5669	65.7875		2033	-0.000906399	2.1179	2.50538
2034	-34.8119	-19.5789	-9.15352		2034	-12.1644	15.9544	32.6779		2034	-29.8399	-11.7105	0.144636		2034	6.73415	40.9144	61.3821		2034	0.852322	2.16523	3.9591
2035	-29.384	-19.9461	-9.45259		2035	-0.330993	15.3716	34.854		2035	-22.6571	-12.1169	-0.509179		2035	21.2421	40.2497	63.7723		2035	0.700979	2.21346	3.31239
2036	-22.7598	-20.3201	-7.4133		2036	12.9161	14.7788	40.5896		2036	-16.3519	-12.5307	1.77359		2036	37.2389	39.5726	71.3224		2036	0.490875	2.2626	2.80089
2037	-23.3372	-20.7008	-8.91652		2037	12.2674	14.1761	35.7715		2037	-16.3625	-12.9522	0.910881		2037	37.6377	38.8831	65.5123		2037	1.12447	2.31265	2.44021
2038	-38.6726	-21.0883	-20.7817		2038	-15.6366	13.5635	16.3662		2038	-32.8996	-13.3811	-12.6128		2038	3.75193	38.1813	41.803		2038	2.4829	2.3636	4.99165
2039	-29.3113	-21.4826	-19.3992		2039	-2.87537	12.9409	19.5651		2039	-22.962	-13.8176	-11.906		2039	17.8016	37.4672	46.5965		2039	1.89915	2.41546	3.80018
2040	-36.1398	-21.8836	-20.917		2040	-11.8814	12.3084	13.8535		2040	-29.5357	-14.2617	-12.4304		2040	8.00556	36.7407	38.1179		2040	2.5557	2.46822	4.14235
2041	-30.9707	-22.2914	-7.04435		2041	-5.23947	11.666	37.2874		2041	-24.8047	-14.7132	2.41617		2041	14.757	36.0019	66.8548		2041	0.937678	2.5219	3.87718
2042	-32.6848	-22.706	-10.2166		2042	-10.0172	11.0136	29.619		2042	-26.4033	-15.1724	-0.758915		2042	9.36639	35.2508	56.6816		2042	1.64194	2.57647	3.97811
2043	-26.9616	-23.1273	-7.68882		2043	5.81563	10.3513	36.3529		2043	-19.7774	-15.639	1.73032		2043	29.6259	34.4873	64.997		2043	1.23201	2.63196	3.51448
2044	-36.8775	-23.5554	-12.2643		2044	-14.5868	9.6791	28.0391		2044	-30.8752	-16.1132	-2.41102		2044	3.745	33.7115	55.2289		2044	1.50167	2.68835	3.97184
2045	-31.4528	-23.9902	-12.2416		2045	-6.46667	8.99693	30.8213		2045	-24.9148	-16.595	-3.49951		2045	13.8845	32.9233	59.2184		2045	1.49685	2.74565	3.80844
2046	-41.8085	-24.4318	-20.9075		2046	-21.9528	8.30482	13.6109		2046	-37.5624	-17.0842	-13.6173		2046	-4.08007	32.1228	38.0849		2046	2.37063	2.80385	5.38486
2047	-31.6821	-24.8802	-15.221		2047	0.188164	7.60279	22.2798		2047	-25.7113	-17.5811	-7.18488		2047	23.5555	31.31	49.3999		2047	1.96037	2.86296	3.62109
2048	-38.0087	-25.3353	-16.3952		2048	-15.1363	6.89081	21.9302		2048	-32.2614	-18.0854	-8.5722		2048	4.14728	30.4848	48.1438		2048	1.84586	2.92297	4.75595
2049	-38.2421	-25.7971	-20.077		2049	-17.8204	6.16891	19.1138		2049	-32.4132	-18.5973	-12.1829		2049	0.148151	29.6473	46.7818		2049	2.02136	2.9839	4.39338
2050	-37.7975	-26.2658	-23.2252		2050	-11.0419	5.43707	13.0553		2050	-33.0631	-19.1168	-15.9526		2050	10.3168	28.7974	38.8329		2050	2.39467	3.04572	4.23426
2051	-34.5465	-26.7412	-19.2074		2051	-5.15818	4.69529	18.0684		2051	-30.5703	-19.6438	-10.9174		2051	17.8317	27.9352	43.9764		2051	2.38142	3.10846	4.1221
2052	-30.5605	-27.2233	-18.9227		2052	-2.6289	3.94359	20.9676		2052	-23.2017	-20.1783	-11.0772		2052	19.0548	27.0607	49.1246		2052	1.91011	3.1721	3.62442
2053	-35.5972	-27.7123	-13.17		2053	-11.8565	3.18194	29.2404		2053	-28.9368	-20.7204	-4.81273		2053	8.09969	26.1738	57.6049		2053	1.36234	3.23665	4.75788
2054	-30.0255	-28.2079	-12.4972		2054	-3.96144	2.41037	25.444		2054	-23.8462	-21.27	-2.96834		2054	16.2877	25.2746	51.3735		2054	1.91404	3.3021	3.56328
2055	-40.5383	-28.7104	-13.5675		2055	-18.2776	1.62886	25.6307		2055	-34.7145	-21.8271	-5.32337		2055	-0.135329	24.363	52.6248		2055	1.85167	3.36846	4.71246
2056	-38.1985	-29.2196	-18.4409		2056	-16.143	0.837416	20.4545		2056	-32.5565	-22.3918	-11.1913		2056	2.35383	23.4391	47.2273		2056	1.66412	3.43573	4.57119
2057	-32.3173	-29.7356	-17.8739		2057	-3.02452	0.0360387	21.42		2057	-26.0347	-22.9641	-9.57763		2057	19.2715	22.5029	48.8067		2057	1.97847	3.5039	3.82213
2058	-38.4322	-30.2583	-13.6691		2058	-13.7154	-0.775272	27.2044		2058	-32.2946	-23.5438	-4.84421		2058	5.9367	21.5543	55.6683		2058	1.20272	3.57298	4.18021
2059	-34.9644	-30.7878	-21.8999		2059	-9.7121	-1.59652	13.67		2059	-28.6039	-24.1312	-13.9838		2059	10.1465	20.5934	38.8747		2059	2.17694	3.64296	4.34625
2060	-36.2244	-31.324	-16.4029		2060	-12.9815	-2.4277	23.27		2060	-30.2197	-24.726	-7.47961		2060	6.16272	19.6201	50.2844		2060	2.02648	3.71386	4.4879
2061	-39.9396	-31.867	-28.4178		2061	-16.6398	-3.26881	1.33252		2061	-34.0155	-25.3284	-21.2248		2061	2.34957	18.6345	24.5714		2061	3.67213	3.78565	4.79493
2062	-38.2584	-32.4168	-22.1656		2062	-14.1158	-4.11986	12.8842		2062	-32.2376	-25.9384	-14.195		2062	5.41214	17.6366	38.1185		2062	2.8557	3.85836	4.78478
2063	-43.685	-32.9733	-29.0687		2063	-22.3366	-4.98084	-1.03154		2063	-38.2533	-26.5558	-21.7332		2063	-5.04946	16.6263	20.4107		2063	3.58225	3.93197	5.71962
2064	-35.4804	-33.5366	-25.2693		2064	-10.648	-5.85175	8.71518		2064	-28.9432	-27.1809	-17.4165		2064	9.5013	15.6037	34.2504		2064	2.25187	4.00649	4.42734
2065	-39.1649	-34.1067	-22.4874		2065	-16.5241	-6.7326	12.8835		2065	-33.5116	-27.8134	-14.5158		2065	1.8545	14.5688	38.0865		2065	3.10173	4.08191	4.89585
2066	-44.7498	-34.6835	-28.2232		2066	-27.2582	-7.62338	2.55513		2066	-39.4605	-28.4535	-20.9386		2066	-11.1017	13.5215	25.5795		2066	3.51129	4.15824	5.67768
2067	-47.0312	-35.2671	-25.0235		2067	-28.979	-8.5241	13.2393		2067	-41.9604	-29.1012	-18.1109		2067	-13.3875	12.4619	40.1363		2067	2.58551	4.23548	6.05842
2068	-43.9296	-35.8574	-25.9474		2068	-23.3615	-9.43475	5.32727		2068	-38.7367	-29.7563	-19.1612		2068	-5.44807	11.3899	28.4916		2068	3.01892	4.31362	5.5029
2069	-45.7335	-36.4545	-31.2463		2069	-25.7417	-10.3553	3.40142		2069	-40.247	-30.4191	-24.7175		2069	-8.25389	10.3056	29.0571		2069	2.95312	4.39267	6.25892
2070	-59.4231	-37.0584	-28.6401		2070	-48.4479	-11.2858	1.00992		2070	-56.4871	-31.0893	-21.2561		2070	-36.23	9.20896	23.2678		2070	3.95221	4.47262	7.53509
2071	-58.9541	-37.669	-29.3814		2071	-48.2308	-12.2263	1.42152		2071	-56.1192	-31.7671	-22.7377		2071	-35.9571	8.09997	24.0225		2071	3.61813	4.55348	7.54909
2072	-45.1202	-38.2864	-29.769		2072	-24.9867	-13.1767	-0.925255		2072	-40.0937	-32.4525	-22.8167		2072	-8.15703	6.97865	20.9624		2072	3.84249	4.63525	5.73981
2073	-49.3296	-38.9105	-29.7832		2073	-33.0865	-14.137	1.53135		2073	-44.5862	-33.1454	-22.3439		2073	-17.2424	5.84499	24.9054		2073	3.15977	4.71792	6.16964
2074	-48.9005	-39.5414	-27.2985		2074	-29.7033	-15.1073	3.93288		2074	-44.087	-33.8458	-19.8519		2074	-12.5695	4.69899	27.3175		2074	3.52103	4.8015	6.16722
2075	-49.5855	-40.1791	-31.2033		2075	-33.1874	-16.0874	-0.615314		2075	-44.6639	-34.5538	-24.2226		2075	-17.6645	3.54065	22.7367		2075	3.63819	4.88599	5.85213
2076	-50.5968	-40.8235	-27.7935		2076	-35.8471	-17.0776	4.84361		2076	-46.514	-35.2693	-20.4283		2076	-21.5593	2.36997	28.3561		2076	3.44831	4.97138	5.66993
2077	-55.2266	-41.4747	-32.1769		2077	-41.698	-18.0776	-1.29165		2077	-51.2839	-35.9923	-25.5666		2077	-27.7562	1.18695	21.6823		2077	3.90208	5.05768	6.80753
2078	-49.5852	-42.1326	-35.095		2078	-32.6545	-19.0876	-8.78986		2078	-44.586	-36.7229	-27.9999		2078	-16.6257	-0.00840947	11.4263		2078	3.88379	5.14489	5.98137
2079	-48.9306	-42.7973	-32.3084		2079	-30.6015	-20.1075	-2.77006		2079	-44.043	-37.4611	-25.632		2079	-13.958	-1.21611	19.4559		2079	3.88077	5.233	6.40283
2080	-57.3203	-43.4688	-37.4437		2080	-43.9728	-21.1374	-12.6844		2080	-53.6685	-38.2067	-30.305		2080	-30.3211	-2.43614	6.92374		2080	3.81984	5.32202	7.30028
2081	-55.6882	-44.147	-37.6125		2081	-41.7668	-22.1772	-11.6386		2081	-51.5895	-38.96	-31.182		2081	-27.4149	-3.66852	8.61222		2081	4.48939	5.41194	7.34497
2082	-49.355	-44.832	-33.402		2082	-31.3124	-23.2269	-2.69869		2082	-44.8271	-39.7207	-27.3551		2082	-14.3616	-4.91323	20.4743		2082	3.8373	5.50277	6.3055
2083	-53.0185	-45.5238	-32.353		2083	-37.6804	-24.2866	-1.87859		2083	-48.5779	-40.489	-26.2811		2083	-22.8319	-6.17029	21.4956		2083	3.59978	5.59451	6.50881
2084	-57.6402	-46.2223	-51.996		2084	-42.9578	-25.3562	-35.356		2084	-53.6664	-41.2648	-47.4037		2084	-28.451	-7.43968	-19.5296		2084	6.3079	5.68715	7.53812
2085	-53.4024	-46.9275	-39.9557		2085	-40.2871	-26.4357	-15.9136		2085	-49.2862	-42.0482	-34.3495		2085	-26.2942	-8.72141	3.71203		2085	4.55366	5.7807	6.67376
2086	-62.9188	-47.6396	-31.29		2086	-52.946	-27.5251	-2.40666		2086	-59.2511	-42.8391	-24.6255		2086	-41.5456	-10.0155	19.3044		2086	4.01491	5.87516	8.07421
2087	-58.1652	-48.3584	-31.7513		2087	-46.0862	-28.6245	-4.49075		2087	-54.1957	-43.6376	-25.0547		2087	-32.9065	-11.3219	16.4459		2087	3.32932	5.97052	7.61217
2088	-55.8293	-49.0839	-41.6493		2088	-42.6855	-29.7339	-16.9673		2088	-51.8807	-44.4436	-35.992		2088	-29.3474	-12.6406	3.09821		2088	4.79271	6.06679	7.05586
2089	-58.5507	-49.8162	-49.2715		2089	-46.3928	-30.8531	-33.318		2089	-55.5579	-45.2572	-44.084		2089	-33.1846	-13.9717	-17.983		2089	5.88049	6.16397	7.82235
2090	-54.1503	-50.5553	-39.3937		2090	-37.7291	-31.9823	-13.8153		2090	-50.3571	-46.0782	-33.5415		2090	-22.4145	-15.3152	6.46141		2090	4.52178	6.26205	6.9871
2091	-59.6263	-51.3012	-39.9717		2091	-45.1523	-33.1214	-17.7595		2091	-56.0371	-46.9069	-33.8111		2091	-31.2714	-16.6709	0.878543		2091	4.67189	6.36104	7.78738
2092	-71.0514	-52.0538	-40.4819		2092	-65.2372	-34.2705	-16.877		2092	-68.7884	-47.743	-35.0275		2092	-56.4667	-18.039	2.88713		2092	4.90107	6.46093	9.23232
2093	-56.2662	-52.8131	-43.291		2093	-41.4163	-35.4295	-22.4851		2093	-51.9206	-48.5867	-37.6425		2093	-27.034	-19.4195	-4.29413		2093	5.56118	6.56173	7.35397
2094	-57.5527	-53.5793	-41.6397		2094	-41.904	-36.5984	-17.808		2094	-53.7034	-49.438	-35.4566		2094	-26.7866	-20.8123	1.88717		2094	4.08059	6.66344	7.5519
2095	-57.6558	-54.3521	-49.9679		2095	-42.9781	-37.7773	-31.3486		2095	-53.7363	-50.2968	-45.2144		2095	-28.1452	-22.2174	-13.4334		2095	5.95658	6.76605	7.23482
2096	-67.6764	-55.1318	-40.4948		2096	-59.6141	-38.9661	-16.1897		2096	-65.0637	-51.1631	-34.6644		2096	-49.1295	-23.6349	3.30851		2096	3.89361	6.86957	9.44333
2097	-70.9847	-55.9182	-38.0777		2097	-63.2411	-40.1648	-11.4586		2097	-68.5443	-52.037	-32.728		2097	-53.2574	-25.0647	9.42964		2097	3.78779	6.97399	10.0222
2098	-67.7192	-56.7114	-45.3822		2098	-59.2808	-41.3735	-24.6823		2098	-64.5282	-52.9184	-40.214		2098	-48.7591	-26.5068	-6.57842		2098	5.35976	7.07933	9.09112

## Sheet: Figure 3G
Figure 3G	Winter wheat; SSP5-8.5
Year	CK_errorBand_low	CK	CK_errorBand_high		Year	MYG_errorBand_low	MYG	MYG_errorBand_high		Year	LYG_errorBand_low	LYG	LYG_errorBand_high		Year	HYG_errorBand_low	HYG	HYG_errorBand_high		Year	Temperature_errorBand_low	Temperature	Temperature_errorBand_high
2020	-13.3973	-5.09588	1.11238		2020	24.6697	37.107	44.4855		2020	-13.742	-2.02543	3.26472		2020	57.9447	71.187	80.2101		2020	0.190902	1.33477	2.87239
2021	-9.14467	-5.44027	6.27047		2021	31.1527	36.7573	56.7252		2021	-8.38165	-2.30948	11.0685		2021	63.7383	70.7885	95.9764		2021	-0.374057	1.37786	1.65101
2022	-8.61259	-5.78973	-2.08459		2022	30.502	36.4004	44.9337		2022	-10.2897	-2.59973	3.57705		2022	64.0099	70.3815	81.4044		2022	-0.167286	1.42188	2.00298
2023	-10.3172	-6.14426	-3.13501		2023	30.083	36.036	41.4619		2023	-8.29429	-2.8962	-0.230888		2023	62.1919	69.9659	77.8543		2023	0.578642	1.46684	2.61689
2024	-16.1625	-6.50385	-4.55827		2024	19.8328	35.6644	41.6966		2024	-16.3052	-3.19886	2.27892		2024	51.3198	69.5418	76.4599		2024	1.6318	1.51272	2.67925
2025	-20.1743	-6.8685	-4.56638		2025	14.6145	35.2855	39.3086		2025	-19.4704	-3.50773	0.414226		2025	44.4794	69.1092	74.2177		2025	0.462735	1.55953	2.54658
2026	-12.1099	-7.23822	1.94667		2026	27.8361	34.8992	46.7539		2026	-12.5129	-3.82281	9.5991		2026	59.4415	68.6681	80.3397		2026	0.50855	1.60728	2.92241
2027	-13.5622	-7.61301	-4.40786		2027	23.7309	34.5056	35.3249		2027	-10.6752	-4.1441	-1.45311		2027	53.9018	68.2184	71.2351		2027	0.498371	1.65595	2.60868
2028	-14.8077	-7.99286	4.66325		2028	22.999	34.1047	50.6345		2028	-11.8466	-4.47159	6.80622		2028	54.2963	67.7603	88.4319		2028	-0.0541247	1.70556	2.82458
2029	-9.20433	-8.37777	3.69819		2029	30.3174	33.6964	45.1848		2029	-8.41719	-4.80529	1.94331		2029	62.6077	67.2936	82.777		2029	0.273579	1.75609	2.17796
2030	-15.2831	-8.76775	0.0569835		2030	18.3941	33.2809	46.048		2030	-14.4484	-5.14519	4.27732		2030	47.831	66.8183	82.6216		2030	0.661641	1.80756	3.05989
2031	-17.2956	-9.1628	-3.02396		2031	19.6297	32.858	47.1045		2031	-18.153	-5.4913	7.59577		2031	52.2134	66.3346	83.4973		2031	1.22026	1.85996	2.24476
2032	-10.5429	-9.56291	-2.8957		2032	31.5513	32.4278	45.1724		2032	-7.41243	-5.84362	5.59642		2032	64.9086	65.8423	83.6946		2032	0.893049	1.91328	2.69896
2033	-11.0966	-9.96809	-2.49979		2033	26.5107	31.9903	44.203		2033	-11.6886	-6.20214	3.6479		2033	59.8608	65.3416	80.3804		2033	1.01538	1.96754	2.50024
2034	-14.5092	-10.3783	-2.50222		2034	23.6036	31.5454	43.9015		2034	-12.6198	-6.56686	1.19609		2034	54.1494	64.8323	81.2071		2034	0.430371	2.02273	2.73483
2035	-25.3787	-10.7936	0.840521		2035	8.9627	31.0933	47.9707		2035	-26.488	-6.9378	4.69146		2035	37.3793	64.3144	85.6814		2035	1.35011	2.07884	3.4931
2036	-17.8226	-11.214	1.43169		2036	19.5486	30.6338	49.0228		2036	-15.896	-7.31494	9.35561		2036	50.7607	63.7881	84.4069		2036	0.932316	2.13589	3.93007
2037	-25.4115	-11.6394	-3.70707		2037	5.82953	30.167	40.0258		2037	-25.1962	-7.69828	2.94645		2037	33.6095	63.2532	73.562		2037	1.33888	2.19387	3.71388
2038	-32.9258	-12.0699	-7.90385		2038	-4.9892	29.6929	35.6775		2038	-34.7409	-8.08784	-2.94099		2038	21.8448	62.7098	69.6054		2038	1.34979	2.25278	4.44778
2039	-8.49435	-12.5055	-3.38756		2039	32.2727	29.2114	41.1397		2039	-10.6119	-8.48359	3.9666		2039	69.3695	62.1579	76.1026		2039	1.09197	2.31262	2.2089
2040	-14.9627	-12.9461	-4.06589		2040	26.1797	28.7227	43.1346		2040	-13.3202	-8.88556	5.26069		2040	60.136	61.5975	77.6774		2040	1.48495	2.37339	2.81524
2041	-20.0988	-13.3918	-9.23429		2041	17.4244	28.2266	32.9184		2041	-19.0098	-9.29373	-2.51478		2041	48.3012	61.0285	64.3252		2041	1.36983	2.43509	3.21178
2042	-20.4945	-13.8426	-0.884931		2042	16.8962	27.7232	48.6457		2042	-17.0278	-9.7081	7.98727		2042	45.5382	60.4511	85.425		2042	1.0683	2.49772	3.71398
2043	-24.4774	-14.2984	-6.88854		2043	11.5911	27.2124	39.1369		2043	-21.1808	-10.1287	1.10022		2043	40.2504	59.8651	72.8941		2043	2.11814	2.56128	3.82223
2044	-18.8197	-14.7593	-7.89845		2044	18.3875	26.6944	39.1688		2044	-15.8887	-10.5555	-0.34763		2044	48.9303	59.2706	74.503		2044	1.5184	2.62577	3.21565
2045	-20.0931	-15.2253	-4.26569		2045	18.123	26.169	39.6384		2045	-19.6867	-10.9885	-0.129465		2045	50.5609	58.6675	74.615		2045	1.00363	2.69119	3.23269
2046	-18.1167	-15.6963	-4.69774		2046	24.4563	25.6363	42.3806		2046	-12.3175	-11.4277	2.01775		2046	56.1928	58.0559	78.337		2046	2.40667	2.75755	3.09363
2047	-21.3049	-16.1724	-16.174		2047	20.8044	25.0963	26.1012		2047	-16.9143	-11.8731	-10.9497		2047	51.6532	57.4359	59.1266		2047	1.73836	2.82483	4.64309
2048	-26.2465	-16.6535	-16.4436		2048	9.84552	24.549	22.1211		2048	-24.0065	-12.3247	-12.6983		2048	39.0706	56.8073	52.8733		2048	2.85991	2.89304	5.06301
2049	-26.9683	-17.1398	-3.72868		2049	8.21944	23.9943	43.0106		2049	-25.2364	-12.7825	-0.248826		2049	37.1549	56.1701	80.5915		2049	1.55911	2.96218	3.6957
2050	-33.1471	-17.631	-12.1207		2050	-1.98846	23.4323	34.1397		2050	-32.83	-13.2465	-6.06488		2050	24.2644	55.5245	70.0795		2050	1.74315	3.03226	4.53619
2051	-24.1917	-18.1274	-12.3894		2051	14.7375	22.863	30.8913		2051	-20.9685	-13.7168	-7.92037		2051	45.5127	54.8703	64.2989		2051	2.36752	3.10326	3.61428
2052	-22.1713	-18.6288	-8.78179		2052	18.3954	22.2864	35.4595		2052	-17.1647	-14.1932	-0.0342051		2052	49.7771	54.2076	67.2822		2052	2.88679	3.1752	4.9764
2053	-32.9532	-19.1353	-14.9241		2053	0.674368	21.7025	26.5504		2053	-31.986	-14.6758	-9.17123		2053	28.9591	53.5364	60.538		2053	2.08294	3.24806	4.89519
2054	-23.2819	-19.6468	-11.9163		2054	18.0504	21.1112	34.4697		2054	-17.6575	-15.1647	-2.67831		2054	49.0416	52.8567	67.2411		2054	2.82522	3.32186	4.51755
2055	-33.7458	-20.1634	-18.1851		2055	-1.61239	20.5126	21.0836		2055	-31.6395	-15.6597	-13.4833		2055	25.0062	52.1684	51.979		2055	3.49658	3.39658	5.25153
2056	-26.6409	-20.6851	-15.2901		2056	6.62865	19.9067	31.7364		2056	-27.4577	-16.161	-5.81007		2056	36.963	51.4716	65.3027		2056	2.57176	3.47224	4.24913
2057	-29.458	-21.2119	-17.3446		2057	7.44841	19.2935	22.0603		2057	-28.6603	-16.6685	-12.8736		2057	38.8705	50.7663	55.8485		2057	1.7424	3.54882	4.64601
2058	-29.0705	-21.7437	-16.9946		2058	6.81088	18.673	25.6626		2058	-25.9635	-17.1821	-11.8156		2058	35.2221	50.0525	60.1393		2058	2.12537	3.62634	4.49767
2059	-23.317	-22.2805	-5.22189		2059	13.1737	18.0451	39.3778		2059	-22.3442	-17.702	3.47718		2059	42.7435	49.3302	71.7443		2059	2.31313	3.70479	3.93788
2060	-30.1561	-22.8225	-12.6455		2060	11.18	17.4099	30.0715		2060	-22.5817	-18.2281	-8.2728		2060	40.6064	48.5993	63.3683		2060	2.71834	3.78417	5.71933
2061	-35.4414	-23.3695	-18.277		2061	-4.06574	16.7674	24.1123		2061	-33.0807	-18.7604	-11.4688		2061	21.8862	47.8599	55.0103		2061	3.27795	3.86447	6.65933
2062	-33.7743	-23.9215	-12.1873		2062	-1.49698	16.1176	33.4429		2062	-33.8046	-19.2989	-5.82379		2062	26.7686	47.112	68.4432		2062	2.20509	3.94571	5.15824
2063	-35.128	-24.4787	-17.6666		2063	1.94493	15.4604	23.5628		2063	-30.7337	-19.8436	-13.3704		2063	30.6085	46.3556	55.6052		2063	3.51828	4.02788	5.58425
2064	-34.7654	-25.0409	-15.3254		2064	-0.946855	14.796	29.4121		2064	-32.4181	-20.3945	-6.43268		2064	26.3409	45.5906	61.6804		2064	3.2446	4.11098	5.71478
2065	-28.0501	-25.6081	-18.9628		2065	12.4047	14.1242	25.3913		2065	-23.2317	-20.9516	-12.1212		2065	43.0561	44.8172	57.7096		2065	3.02646	4.19501	4.53183
2066	-31.317	-26.1805	-21.4761		2066	5.59459	13.4451	22.6101		2066	-27.3651	-21.515	-12.9305		2066	34.396	44.0352	54.2397		2066	3.37333	4.27997	5.26512
2067	-32.9251	-26.7578	-18.2078		2067	1.80479	12.7586	25.1209		2067	-31.5838	-22.0845	-9.53863		2067	30.9062	43.2447	56.1685		2067	3.33919	4.36586	5.45675
2068	-37.2001	-27.3403	-20.0537		2068	-3.73444	12.0649	20.3006		2068	-35.3545	-22.6602	-17.73		2068	23.7807	42.4456	53.7875		2068	2.60767	4.45268	5.71248
2069	-31.51	-27.9278	-13.565		2069	6.93999	11.3638	31.1079		2069	-27.3705	-23.2422	-4.15582		2069	36.8905	41.6381	62.7634		2069	2.88458	4.54043	5.20853
2070	-34.1454	-28.5204	-15.7856		2070	3.78331	10.6554	23.8014		2070	-29.601	-23.8303	-10.7739		2070	32.5381	40.822	54.5234		2070	3.13706	4.62911	5.76606
2071	-36.7803	-29.1181	-18.6254		2071	-3.48502	9.93968	23.793		2071	-35.4066	-24.4247	-10.4528		2071	24.7204	39.9974	54.4331		2071	3.95381	4.71872	6.29799
2072	-37.1195	-29.7208	-27.434		2072	-0.459315	9.21664	15.543		2072	-32.8765	-25.0252	-19.9929		2072	27.7947	39.1643	48.0108		2072	4.13485	4.80927	6.36758
2073	-35.5402	-30.3286	-17.0191		2073	0.307017	8.48628	27.4719		2073	-31.8738	-25.632	-8.6427		2073	28.5775	38.3226	61.915		2073	3.60497	4.90074	5.54213
2074	-38.3604	-30.9414	-18.2301		2074	-1.65087	7.7486	24.5821		2074	-34.5902	-26.2449	-10.2218		2074	26.404	37.4725	55.8028		2074	3.65519	4.99314	6.28811
2075	-41.1061	-31.5593	-20.975		2075	-8.33649	7.0036	21.7845		2075	-39.0832	-26.8641	-12.4211		2075	18.1011	36.6138	54.5994		2075	3.99296	5.08647	5.33335
2076	-40.6675	-32.1823	-26.35		2076	-8.54122	6.25128	13.9466		2076	-37.8409	-27.4895	-21.4019		2076	17.0979	35.7466	44.6502		2076	4.5706	5.18074	6.61421
2077	-42.3108	-32.8103	-30.5576		2077	-8.09293	5.49164	5.44182		2077	-39.0883	-28.1211	-26.9666		2077	18.8937	34.8708	34.7945		2077	4.73251	5.27593	6.40274
2078	-40.1613	-33.4435	-25.8071		2078	-4.33672	4.72467	13.9292		2078	-35.2081	-28.7589	-22.1718		2078	22.6262	33.9866	45.3993		2078	4.23318	5.37206	6.7207
2079	-43.1726	-34.0816	-21.4735		2079	-10.327	3.95039	18.1128		2079	-39.6124	-29.4029	-14.4157		2079	15.2748	33.0938	47.647		2079	4.11602	5.46911	6.95023
2080	-42.0138	-34.7249	-30.2629		2080	-9.60845	3.16878	5.815		2080	-40.4426	-30.0531	-25.2482		2080	17.4748	32.1925	33.4918		2080	4.37879	5.5671	6.98776
2081	-40.9037	-35.3732	-23.8454		2081	-9.87359	2.37986	19.0684		2081	-39.6675	-30.7095	-15.1474		2081	16.4798	31.2827	49.4863		2081	4.68381	5.66601	6.9073
2082	-42.3688	-36.0265	-23.762		2082	-7.51496	1.58361	19.5878		2082	-38.3073	-31.3721	-14.0791		2082	19.2328	30.3644	50.5073		2082	4.41891	5.76586	6.9032
2083	-50.3525	-36.685	-27.6604		2083	-17.7513	0.780044	14.2541		2083	-46.4049	-32.041	-20.8904		2083	7.32132	29.4375	44.8174		2083	4.48587	5.86663	8.32864
2084	-42.7697	-37.3485	-31.5157		2084	-7.37438	-0.0308454	8.93583		2084	-38.9486	-32.716	-24.6293		2084	20.0353	28.5021	38.5211		2084	4.98915	5.96834	6.80945
2085	-46.2636	-38.017	-26.6183		2085	-11.9993	-0.849055	14.656		2085	-42.8791	-33.3972	-18.9575		2085	14.684	27.5582	44.8033		2085	4.62934	6.07098	7.4725
2086	-44.0594	-38.6907	-21.9406		2086	-10.1183	-1.67459	20.358		2086	-41.3166	-34.0847	-13.6365		2086	16.9624	26.6058	51.5034		2086	4.14402	6.17455	6.76571
2087	-48.4699	-39.3694	-30.041		2087	-11.5164	-2.50744	9.61836		2087	-42.7472	-34.7783	-23.9502		2087	15.5468	25.6449	39.8445		2087	5.06317	6.27904	8.13559
2088	-48.489	-40.0531	-31.3181		2088	-17.5426	-3.34761	6.61795		2088	-47.3982	-35.4782	-25.3098		2088	8.5015	24.6754	35.6932		2088	4.72843	6.38447	7.6102
2089	-47.813	-40.742	-29.4147		2089	-13.1357	-4.1951	10.5558		2089	-43.243	-36.1842	-22.648		2089	13.4182	23.6974	39.8718		2089	4.85778	6.49083	7.49214
2090	-44.6539	-41.4358	-38.3943		2090	-12.6925	-5.04992	-1.47376		2090	-41.1465	-36.8965	-33.7243		2090	12.3425	22.7109	27.236		2090	6.19127	6.59812	7.09708
2091	-47.6229	-42.1348	-34.2716		2091	-16.0912	-5.91205	4.55475		2091	-45.1434	-37.615	-28.0432		2091	9.36552	21.7159	33.1074		2091	5.36369	6.70634	7.34673
2092	-51.4444	-42.8388	-32.7257		2092	-18.1058	-6.78151	5.33575		2092	-47.7049	-38.3396	-26.5686		2092	7.8068	20.7123	33.5348		2092	5.54903	6.81549	8.11262
2093	-55.8681	-43.5479	-33.049		2093	-25.4513	-7.65829	6.01982		2093	-53.7191	-39.0705	-27.0976		2093	-1.00979	19.7002	34.6364		2093	5.26338	6.92557	8.91399
2094	-60.7678	-44.2621	-32.6749		2094	-33.021	-8.54239	7.00249		2094	-58.9543	-39.8076	-25.0063		2094	-10.2721	18.6796	35.8526		2094	5.69525	7.03658	9.50566
2095	-51.7083	-44.9813	-28.6459		2095	-20.2099	-9.43381	13.8537		2095	-48.7975	-40.5509	-19.287		2095	4.43281	17.6505	43.769		2095	4.99957	7.14852	8.43542
2096	-52.0305	-45.7056	-35.2931		2096	-19.7553	-10.3325	0.884639		2096	-48.7487	-41.3004	-30.9291		2096	5.21371	16.6129	30.9764		2096	5.60501	7.26139	8.32051
2097	-51.9636	-46.4349	-27.5771		2097	-19.8486	-11.2386	17.5401		2097	-48.5057	-42.0561	-19.2527		2097	4.01384	15.5667	49.2785		2097	4.22352	7.37519	8.20722
2098	-49.8655	-47.1693	-40.8078		2098	-18.284	-12.152	-6.02669		2098	-47.4142	-42.8181	-37.3121		2098	5.85226	14.512	20.9569		2098	6.13619	7.48993	7.53404

[truncated: 16 more sheets: Figure 3H, Figure 4, SuppFig1, SuppFig2A, SuppFig2B, SuppFig2C, SuppFig2D, SuppFig2E, SuppFig2F, SuppFig2G, SuppFig2H, SuppFig3, SuppFig4, SuppFig5, SuppFig6, SuppFig7]
